# Supplementary material for: The Inhibition of microRNA-128 on IGF-1-Activating mTOR Signaling Involves in Temozolomide-Induced Glioma Cell Apoptotic Death
Source: PLoS One. 2016 Nov 28;11(11):e0167096. doi: 10.1371/journal.pone.0167096 (PMC5125683; doi:10.1371/journal.pone.0167096)
Supplement: S1 File — (XLSX) [file pone.0167096.s007.xlsx]

## Sheet: 工作表1
		Normalized Intensity				Normalized Intensity_Group		CV				CV_Group		log2 (Ratio)	P-value (Differentially expressed)
ID	Name	C21	C22	TMZ1	TMZ2	C	TMZ	C21	C22	TMZ1	TMZ2	C	TMZ	TMZ/C	TMZ/C
PH_mr_0000203	hsa-let-7a-5p	413.764	378.798	438.383	377.981	396.281	408.182	0.0533212	0.0196938	0.0951139	0.0894523	0.0623918	0.104635	0.0426881	0.765572
PH_mr_0002480	hsa-let-7b-3p	91.1235	99.6001	96.2649	107.59	95.3618	101.928	0.0441938	0.154103	0.0487086	0.0648148	0.0628539	0.0785674	0.0960607	0.451264
PH_mr_0000163	hsa-let-7b-5p	307.277	344.892	400.632	473.303	326.084	436.967	0.071017	0.0271329	0.0620661	0.0378337	0.0815672	0.117597	0.42228	0.113446
PH_mr_0000169	hsa-let-7c	348.6	425.42	565.321	483.212	387.01	524.266	0.0584125	0.0219788	0.048013	0.0339735	0.140357	0.110744	0.437929	0.134693
PH_mr_0000207	hsa-let-7d-5p	232.577	255.358	312.861	292.098	243.967	302.48	0.0394964	0.0780052	0.0267926	0.0688525	0.0660273	0.0485378	0.310149	0.0629004
PH_mr_0000205	hsa-let-7e-5p	540.384	483.167	516.716	559.186	511.775	537.951	0.0350801	0.0401619	0.0307338	0.0409018	0.0790554	0.0558242	0.071965	0.53899
PH_mr_0000206	hsa-let-7f-5p	219.862	325.82	415.26	266.616	272.841	340.938	0.0346568	0.048853	0.013238	0.0408555	0.274605	0.308289	0.321451	0.533385
PH_mr_0000222	hsa-let-7g-5p	102.249	123.97	142.038	114.669	113.11	128.353	0.0410029	0.025601	0.0190754	0.0565296	0.135791	0.15078	0.182397	0.474928
PH_mr_0000150	hsa-let-7i-5p	109.666	109.136	112.781	109.006	109.401	110.893	0.0662368	0.065661	0.0456374	0.0136793	0.00342425	0.0240717	0.0195452	0.515674
PH_mr_0000903	hsa-miR-1	105.958	114.964	98.6244	91.0742	110.461	94.8493	0.0819527	0.146096	0.0373832	0.0337191	0.0576538	0.0562871	-0.219826	0.117274
PH_mr_0000017	hsa-miR-100-5p	424.36	488.994	511.525	529.457	456.677	520.491	0.0253184	0.0159806	0.111044	0.0741777	0.100078	0.0243609	0.188699	0.197405
PH_mr_0001700	hsa-miR-106a-5p	130.858	128.209	126.938	118.916	129.533	122.927	0.0499463	0.038949	0.038207	0.0239896	0.0144603	0.0461452	-0.0755248	0.258258
PH_mr_0000965	hsa-miR-106b-5p	88.4746	98.5406	116.556	96.2649	93.5076	106.411	0.0452503	0.0306016	0.0197124	0.0518775	0.0761191	0.134836	0.186485	0.372647
PH_mr_0003167	hsa-miR-107	87.9448	89.5342	91.5461	80.6927	88.7395	86.1194	0.0452503	0.0067395	0.0173205	0.0424183	0.0126646	0.0891148	-0.0432384	0.679965
PH_mr_0001122	hsa-miR-10a-5p	98.0108	93.7725	92.018	86.8272	95.8916	89.4226	0.0400617	0.019245	0.0480591	0.0614227	0.0312533	0.0410458	-0.100766	0.193271
PH_mr_0001124	hsa-miR-10b-5p	87.9448	93.7725	88.7147	84.9396	90.8586	86.8272	0.0668936	0.0493713	0.0410995	0.0681818	0.0453538	0.0307438	-0.0654766	0.365415
PH_mr_0002519	hsa-miR-1181	142.513	154.698	135.903	159.498	148.606	147.701	0.0131216	0.0387189	0.0236756	0.0390312	0.0579802	0.112956	-0.00881187	0.951864
PH_mr_0002593	hsa-miR-1182	399.46	399.46	318.996	376.094	399.46	347.545	0.0279906	0.00821435	0.00440632	0.0119338	0	0.116171	-0.200853	0.210618
PH_mr_0001432	hsa-miR-1183	208.736	203.439	188.755	192.058	206.088	190.406	0.013199	0.0246234	0.0236778	0.0282628	0.0181776	0.012267	-0.114175	0.0374188
PH_mr_0008136	hsa-miR-1185-1-3p	1198.91	1006.6	1131.11	1081.56	1102.75	1106.34	0.0444888	0.0541586	0.0241406	0.0139119	0.123315	0.0316682	0.00468297	0.974477
PH_mr_0008111	hsa-miR-1185-2-3p	960.506	907.527	989.547	989.547	934.016	989.547	0.0419254	0.0270696	0.0203094	0.0186167	0.0401082	0	0.0833206	0.171002
PH_mr_0004038	hsa-miR-1193	577.999	592.303	518.132	511.525	585.151	514.829	0.00720217	0.0148224	0.0242408	0.0341983	0.0172855	0.00907378	-0.184716	0.012319
PH_mr_0001441	hsa-miR-1202	161.585	161.585	118.916	127.409	161.585	123.162	0.0177567	0.0205622	0.0596786	0.0153846	0	0.048766	-0.391733	0.0119981
PH_mr_0002341	hsa-miR-1203	105.428	120.792	99.5681	104.759	113.11	102.164	0.0993687	0.0507933	0.0418816	0.0903022	0.0960473	0.0359269	-0.146843	0.309515
PH_mr_0000899	hsa-miR-1204	99.0703	101.189	83.524	90.6023	100.13	87.0631	0.0555556	0.0703345	0.0555556	0.0481415	0.0149652	0.0574884	-0.201739	0.0714719
PH_mr_0001517	hsa-miR-1207-5p	13986.4	13481	10486.3	9654.33	13733.7	10070.3	0.0162214	0.0250045	0.00540309	0.0138901	0.0260224	0.0584161	-0.447612	0.0171975
PH_mr_0001807	hsa-miR-1224-3p	274.43	365.024	397.329	369.487	319.727	383.408	0.0236587	0.00486531	0.0219802	0.0387875	0.200357	0.0513468	0.26204	0.311162
PH_mr_0001371	hsa-miR-1224-5p	1589.36	1530.56	1215.11	1009.84	1559.96	1112.47	0.0152738	0.0393957	0.0399661	0.018745	0.0266561	0.130474	-0.487739	0.0524823
PH_mr_0002464	hsa-miR-1225-3p	233.107	242.643	227.921	289.739	237.875	258.83	0.0458625	0.0153428	0.0593519	0.0155342	0.0283473	0.168881	0.121802	0.571832
PH_mr_0001438	hsa-miR-1225-5p	703.558	686.075	478.493	471.887	694.817	475.19	0.00731928	0.00961481	0.00733235	0.024141	0.0177922	0.00983068	-0.548128	0.00180547
PH_mr_0001723	hsa-miR-1226-3p	107.017	103.309	99.5681	105.231	105.163	102.399	0.0684075	0.0250825	0.0336967	0.0230178	0.0249358	0.0391027	-0.0384177	0.499996
PH_mr_0001856	hsa-miR-1227-3p	98.5406	98.5406	100.984	91.5461	98.5406	96.2649	0.0170356	0.0237267	0.0139713	0.0105263	0	0.0693242	-0.0337072	0.677254
PH_mr_0008673	hsa-miR-1227-5p	1087.65	1017.72	844.206	821.555	1052.69	832.88	0.0274741	0.0144691	0.0277156	0.0399761	0.0469744	0.0192301	-0.337897	0.026839
PH_mr_0002507	hsa-miR-1228-3p	440.784	455.618	437.439	494.066	448.201	465.752	0.0275389	0.0311606	0.0637215	0.02719	0.0234031	0.0859704	0.0554187	0.609609
PH_mr_0000389	hsa-miR-1228-5p	4380.29	4214.99	3857.2	4098.81	4297.64	3978.01	0.0235349	0.0418245	0.0452299	0.015457	0.0271964	0.0429465	-0.111499	0.16064
PH_mr_0001871	hsa-miR-1229-3p	477.869	508.067	671.967	723.403	492.968	697.685	0.0433157	0.0308203	0.0435497	0.00588264	0.0433155	0.0521303	0.501082	0.0205693
PH_mr_0008606	hsa-miR-1229-5p	141.983	135.096	110.893	121.747	138.54	116.32	0.0501779	0.0348151	0.0340572	0.025445	0.0351525	0.0659775	-0.252197	0.0744462
PH_mr_0008607	hsa-miR-1233-1-5p	12596.8	11914.4	9941.71	12777.3	12255.6	11359.5	0.0139435	0.00525913	0.0156261	0.000930869	0.0393703	0.176509	-0.10954	0.601484
PH_mr_0001832	hsa-miR-1233-3p	457.737	457.737	460.562	516.716	457.737	488.639	0.0621673	0.0340316	0.0848126	0.0443378	0	0.0812609	0.0942506	0.385828
PH_mr_0002520	hsa-miR-1234-3p	174.3	176.949	176.014	198.193	175.625	187.103	0.052136	0.0203771	0.0565255	0.0263259	0.0106653	0.0838185	0.0913382	0.412103
PH_mr_0008608	hsa-miR-1234-5p	6232.95	6232.95	4134.2	5515.89	6232.95	4825.04	0.0222021	0.0214369	0.0391974	0.0202693	0	0.202485	-0.369374	0.178434
PH_mr_0001843	hsa-miR-1236-3p	140.394	143.573	142.982	134.488	141.983	138.735	0.0264435	0.0542959	0.0501485	0.015012	0.0158307	0.0432923	-0.0333906	0.548126
PH_mr_0008674	hsa-miR-1236-5p	2025.38	2025.38	1676.61	1661.99	2025.38	1669.3	0.0324535	0.0194883	0.0222476	0.0141512	0	0.00619655	-0.278949	0.000421669
PH_mr_0001857	hsa-miR-1237-3p	89.0044	89.0044	82.5802	81.6364	89.0044	82.1083	0.0252834	0.0372342	0.026343	0.0136921	0	0.00812766	-0.116348	0.00464984
PH_mr_0008609	hsa-miR-1237-5p	10701.7	10184.1	10073.8	10372.1	10442.9	10223	0.0179217	0.0140303	0.00484331	0.0239355	0.0350477	0.0206283	-0.0307117	0.538144
PH_mr_0002504	hsa-miR-1238-3p	498.53	451.379	504.447	467.64	474.955	486.044	0.0473091	0.0519116	0.0262606	0.0812482	0.070198	0.0535479	0.0332951	0.746405
PH_mr_0008675	hsa-miR-1238-5p	190.724	178.539	218.484	247.269	184.631	232.876	0.0326171	0.024112	0.0395976	0.0126391	0.046667	0.0874033	0.334918	0.0908664
PH_mr_0001528	hsa-miR-1246	31716.8	31716.8	29669.9	29669.9	31716.8	29669.9	0.0431099	0.0273304	0.0284169	0.0302168	0	0	-0.0962482	0
PH_mr_0008003	hsa-miR-1247-3p	483.167	460.386	371.375	391.666	471.776	381.521	0.00390982	0.0231468	0.0178916	0.010549	0.0341444	0.0376074	-0.306342	0.0273946
PH_mr_0003406	hsa-miR-1248	218.802	219.862	238.775	256.706	219.332	247.741	0.00761225	0.0272111	0.020274	0.0244296	0.00341597	0.0511811	0.175713	0.0870944
PH_mr_0000225	hsa-miR-1249	101.189	104.898	101.456	100.512	103.044	100.984	0.0581484	0.0336321	0.0544673	0.0146408	0.0254486	0.00660847	-0.0291331	0.394271
PH_mr_0000106	hsa-miR-1250	92.1831	89.0044	84.9396	81.6364	90.5937	83.288	0.0235294	0.0471765	0.0434783	0.076247	0.0248108	0.0280439	-0.121302	0.0859375
PH_mr_0003194	hsa-miR-1253	114.434	105.428	99.5681	99.0963	109.931	99.3322	0.0744775	0.0736749	0.0497672	0.0392157	0.0579316	0.00335918	-0.146265	0.143148
PH_mr_0002221	hsa-miR-1254	185.956	180.128	172.239	200.08	183.042	186.159	0.0177964	0.0144081	0.0213082	0.00740319	0.0225128	0.105752	0.0243658	0.846825
PH_mr_0002468	hsa-miR-125a-3p	293.503	271.251	251.516	269.447	282.377	260.482	0.0118911	0.0207572	0.00422451	0.0223631	0.0557195	0.0486776	-0.116441	0.26513
PH_mr_0002893	hsa-miR-125a-5p	227.279	229.398	241.134	222.731	228.339	231.932	0.0490285	0.00940512	0.0263158	0.0375216	0.00656248	0.0561082	0.0225298	0.735424
PH_mr_0001774	hsa-miR-125b-1-3p	147.811	191.783	132.128	112.781	169.797	122.455	0.0195982	0.0324324	0.0198175	0.061111	0.18312	0.11172	-0.471564	0.187517
PH_mr_0000042	hsa-miR-125b-5p	431.777	504.358	611.094	532.76	468.068	571.927	0.0542188	0.0392584	0.0380235	0.0761239	0.109648	0.096848	0.289114	0.191182
PH_mr_0003263	hsa-miR-1260a	9853.53	9290.36	9654.33	9941.71	9571.94	9798.02	0.0185893	0.0201902	0.019191	0.0149921	0.0416026	0.0207397	0.033679	0.548725
PH_mr_0004269	hsa-miR-1260b	24365.5	24365.5	22609.5	25253.5	24365.5	23931.5	0.00809064	0.0395922	0.0230869	0.0169184	0	0.078122	-0.025927	0.773891
PH_mr_0000249	hsa-miR-1261	104.898	96.9512	88.7147	93.4336	100.925	91.0742	0.0793725	0.0212766	0.0781025	0.0647102	0.0556777	0.0366377	-0.148164	0.166715
PH_mr_0004522	hsa-miR-1268a,hsa-miR-1268b	1233.35	1124.74	950.852	982.469	1179.04	966.66	0.00731982	0.00240523	0.0294197	0.0177668	0.0651345	0.0231272	-0.286535	0.0641655
PH_mr_0001401	hsa-miR-1269a	104.368	108.077	99.5681	101.456	106.222	100.512	0.0983442	0.0686275	0.0518502	0.0289121	0.024687	0.013279	-0.0797226	0.111066
PH_mr_0004774	hsa-miR-1269b	99.0703	96.9512	90.6023	89.6585	98.0108	90.1304	0.0190335	0	0.0393004	0.0330872	0.0152888	0.00740426	-0.120926	0.0209851
PH_mr_0000380	hsa-miR-1270	101.189	103.838	89.6585	92.9617	102.514	91.3101	0.0666556	0.03	0.0326903	0.026306	0.0182715	0.0255801	-0.166974	0.0339006
PH_mr_0003413	hsa-miR-1272	104.368	108.077	87.2991	87.771	106.222	87.535	0.0890353	0.0871392	0.0493988	0.0528523	0.024687	0.0038119	-0.279157	0.00985727
PH_mr_0001931	hsa-miR-1273a	163.175	156.817	178.373	188.755	159.996	183.564	0.0331861	0.0214781	0.0420255	0.0106935	0.028097	0.0399906	0.198248	0.0606905
PH_mr_0004250	hsa-miR-1273c	145.692	145.692	142.038	154.779	145.692	148.408	0.0377517	0.0269782	0.0353805	0.0297348	0	0.0607055	0.0266546	0.711288
PH_mr_0004054	hsa-miR-1273d	111.255	116.024	106.175	124.578	113.64	115.376	0.0761225	0.0353982	0.0499386	0.0395686	0.0296688	0.11279	0.0218831	0.871864
PH_mr_0004658	hsa-miR-1273e	259.066	258.007	269.447	299.648	258.537	284.548	0.0676496	0.01608	0.0241408	0.0118604	0.00289798	0.0750495	0.138303	0.227301
PH_mr_0004874	hsa-miR-1273f	381.977	372.441	374.206	321.827	377.209	348.017	0.0175915	0.0144577	0.0235559	0.0336525	0.0178763	0.106426	-0.116208	0.387216
PH_mr_0008030	hsa-miR-1273g-3p	6197.99	6197.99	5817.89	5224.73	6197.99	5521.31	0.0364279	0.0215968	0.0555102	0.017273	0	0.0759654	-0.166789	0.150035
PH_mr_0004875	hsa-miR-1273g-5p	138.275	123.97	130.713	152.891	131.123	141.802	0.0517086	0.0283943	0.0183733	0.0321012	0.0771389	0.110596	0.112963	0.503308
PH_mr_0001994	hsa-miR-1275	5938.39	6057.07	4196.02	4292.28	5997.73	4244.15	0.0111294	0.047726	0.0291142	0.0318575	0.013991	0.0160384	-0.49894	0.00189297
PH_mr_0003287	hsa-miR-1276	91.6533	93.7725	83.524	84.4678	92.7129	83.9959	0.0294915	0.0338197	0.0405118	0.0113636	0.0161624	0.00794502	-0.142451	0.0172488
PH_mr_0000093	hsa-miR-128	370	369	595	580	370	588	0.0497565	0.0203455	0.0344647	0.0253456	0.0118847	0.0604547	0.669014	0.021332
PH_mr_0002482	hsa-miR-1281	298.271	301.979	350.14	385.532	300.125	367.836	0.0288039	0.042671	0.0197341	0.0711559	0.00873742	0.0680346	0.293499	0.0626326
PH_mr_0000840	hsa-miR-1285-3p	366.613	425.949	408.654	368.544	396.281	388.599	0.0373272	0.0273194	0.0293199	0.0213367	0.105877	0.0729861	-0.0282434	0.85002
PH_mr_0000911	hsa-miR-129-1-3p	91.1235	94.832	85.4115	86.3553	92.9778	85.8834	0.0531573	0.0254713	0.0487508	0.0569179	0.0282037	0.0077704	-0.114506	0.0656564
PH_mr_0001003	hsa-miR-129-2-3p	102.249	100.13	100.04	98.6244	101.189	99.3322	0.0312645	0.0156938	0.0260851	0.076742	0.0148085	0.0100775	-0.0267262	0.282303
PH_mr_0003002	hsa-miR-1290	8439.52	9021.76	6915.97	10073.8	8730.64	8494.91	0.0441481	0.0131657	0.0283418	0.0212161	0.0471562	0.262857	-0.039489	0.896735
PH_mr_0003213	hsa-miR-1291	176.949	174.3	189.699	164.689	175.625	177.194	0.00944861	0.0430529	0.0408804	0.0227612	0.0106653	0.0998047	0.0128303	0.912123
PH_mr_0008655	hsa-miR-1292-3p	131.387	142.513	130.713	124.578	136.95	127.645	0.0539205	0.0182805	0.027972	0.00787402	0.0574439	0.033983	-0.101509	0.280587
PH_mr_0001823	hsa-miR-1292-5p	175.36	170.062	124.578	135.903	172.711	130.241	0.025	0.0196408	0.031359	0.0341625	0.0216904	0.0614875	-0.407177	0.0209881
PH_mr_0002177	hsa-miR-1293	135.096	130.858	112.309	117.972	132.977	115.14	0.0825548	0.0121554	0.0334852	0.0354382	0.0225373	0.0347757	-0.20778	0.0371378
PH_mr_0000663	hsa-miR-1294	193.902	187.545	180.261	174.598	190.724	177.429	0.0837989	0.00552486	0.0531942	0.066117	0.0235702	0.0225672	-0.104238	0.0890479
PH_mr_0000688	hsa-miR-1303	85.8256	87.9448	77.8613	83.9959	86.8852	80.9286	0.0456399	0.0534694	0.060136	0.0176253	0.0172465	0.0535999	-0.102461	0.207845
PH_mr_0008017	hsa-miR-1306-5p	99.6001	103.838	97.2087	98.6244	101.719	97.9165	0.019245	0.0539949	0.00551609	0.113152	0.0294628	0.0102232	-0.0549687	0.230858
PH_mr_0001554	hsa-miR-1307-3p	139.864	131.917	119.387	125.994	135.891	122.691	0.0506717	0.0396653	0.0236215	0.0291975	0.0413513	0.038075	-0.147421	0.125114
PH_mr_0000996	hsa-miR-130a-3p	85.2959	91.1235	81.6364	114.197	88.2097	97.9165	0.0383479	0.0480384	0.0709092	0.034188	0.0467158	0.235134	0.150615	0.616688
PH_mr_0000994	hsa-miR-130b-3p	86.8852	86.8852	80.6927	100.984	86.8852	90.8382	0.081968	0.0361446	0.0176253	0.049501	0	0.157951	0.0641889	0.734387
PH_mr_0000925	hsa-miR-1321	325.82	287.145	292.098	317.58	306.482	304.839	0.13911	0.0791251	0.153932	0.142737	0.0892287	0.059108	-0.00775655	0.949883
PH_mr_0001225	hsa-miR-1322	166.883	164.234	149.588	144.869	165.559	147.229	0.0112471	0.0725018	0.0511317	0.0264901	0.0113137	0.0226637	-0.169284	0.0211026
PH_mr_0001446	hsa-miR-134	108.077	101.189	89.6585	84.9396	104.633	87.2991	0.030303	0.06245	0.0489626	0.0466045	0.0465437	0.038222	-0.261301	0.0533921
PH_mr_0001373	hsa-miR-135a-3p	228.868	224.1	220.843	206.215	226.484	213.529	0.0166178	0.0322685	0.012659	0.0287309	0.0148865	0.0484427	-0.0849804	0.234205
PH_mr_0001618	hsa-miR-138-5p	303.039	309.396	334.568	312.861	306.217	323.714	0.0512457	0.0393443	0.0488713	0.0852898	0.0146804	0.0474153	0.0801653	0.261898
PH_mr_0002054	hsa-miR-143-3p	87.9448	94.832	81.6364	83.9959	91.3884	82.8162	0.0305661	0.0126427	0.099865	0.059902	0.0532892	0.0201455	-0.142099	0.142706
PH_mr_0000823	hsa-miR-145-5p	110.196	105.958	101.456	117.5	108.077	109.478	0.0689884	0.0455866	0.0156041	0.061111	0.0277297	0.103628	0.0185819	0.881444
PH_mr_0003467	hsa-miR-1469	129.798	126.619	117.972	123.634	128.209	120.803	0.0264935	0.0594107	0.0177192	0.0138564	0.0175316	0.0331456	-0.085837	0.150115
PH_mr_0003471	hsa-miR-1470	117.083	124.5	112.781	121.747	120.792	117.264	0.0185185	0.0220479	0.0367602	0.0182802	0.0434188	0.0540645	-0.0427617	0.605942
PH_mr_0000423	hsa-miR-149-3p	20347.6	20347.6	17231.4	17231.4	20347.6	17231.4	0.0289144	0.0289363	0.0259644	0.024925	0	0	-0.239814	0
PH_mr_0001866	hsa-miR-150-3p	315.754	321.051	249.628	259.066	318.403	254.347	0.0241379	0.00923268	0.0329157	0.0390138	0.0117655	0.0262377	-0.324053	0.00706167
PH_mr_0001511	hsa-miR-151a-3p	104.898	102.249	109.95	98.1525	103.574	104.051	0.0275599	0.0596349	0.054726	0.0944906	0.0180846	0.0801708	0.00663629	0.944233
PH_mr_0000566	hsa-miR-151a-5p,hsa-miR-151b	121.851	120.792	117.5	120.803	121.321	119.151	0.0492723	0.0430193	0.0194583	0.00936244	0.00617561	0.019603	-0.026038	0.337414
PH_mr_0003463	hsa-miR-1538	344.892	336.945	295.401	319.467	340.919	307.434	0.0114462	0.028114	0.0046761	0.0144373	0.0164827	0.0553529	-0.149149	0.118336
PH_mr_0000506	hsa-miR-155-5p	95.8916	114.434	119.387	94.8493	105.163	107.118	0.0679817	0.0572936	0.0368245	0.0204082	0.124679	0.16198	0.0265795	0.910448
PH_mr_0004543	hsa-miR-1587	2541.92	2541.92	1862.54	1617.63	2541.92	1740.08	0.00300534	0.0248184	0.0273424	0.0360213	0	0.0995223	-0.546764	0.0225371
PH_mr_0001119	hsa-miR-15a-5p	91.1235	96.9512	100.04	103.343	94.0374	101.692	0.0402803	0.0266779	0.0458716	0.0195768	0.0438207	0.0229687	0.112895	0.149653
PH_mr_0003267	hsa-miR-15b-5p	94.3023	95.3618	92.4898	89.6585	94.832	91.0742	0.0375239	0.0290742	0.03	0.0322581	0.00790063	0.0219826	-0.0583325	0.130792
PH_mr_0001589	hsa-miR-16-5p	119.732	176.949	273.694	168.464	148.341	221.079	0.0320233	0.0208413	0.0218581	0.0209625	0.272741	0.336574	0.575648	0.348483
PH_mr_0001699	hsa-miR-17-5p	137.215	139.864	154.779	126.466	138.54	140.622	0.142952	0.015344	0.0201401	0.0162208	0.0135202	0.14237	0.0215276	0.896972
PH_mr_0000581	hsa-miR-181a-5p	268.602	246.881	302.008	207.158	257.742	254.583	0.0288648	0.00721688	0.0408693	0.0415133	0.0595917	0.263445	-0.0177906	0.954138
PH_mr_0000496	hsa-miR-181b-5p	146.751	129.798	147.701	155.723	138.275	151.712	0.0578834	0.0845051	0.049792	0.0718964	0.0866951	0.0373898	0.133795	0.288276
PH_mr_0000495	hsa-miR-181d	92.7129	85.8256	82.5802	94.8493	89.2693	88.7147	0.0470588	0.10294	0.066117	0.0255927	0.0545542	0.0977914	-0.00898968	0.94435
PH_mr_0002411	hsa-miR-1825	258.007	264.894	260.482	326.074	261.45	293.278	0.0442804	0.00590538	0.0128311	0.0213608	0.0186269	0.158146	0.165731	0.436297
PH_mr_0001019	hsa-miR-1827	93.7725	92.7129	91.0742	96.2649	93.2427	93.6696	0.0414431	0.00639133	0.010101	0.03	0.0080353	0.0391848	0.00658982	0.88678
PH_mr_0000514	hsa-miR-184	96.9512	91.6533	83.524	83.9959	94.3023	83.7599	0.0417567	0.0625592	0.0336954	0.0133749	0.0397251	0.0039837	-0.171032	0.0581416
PH_mr_0002003	hsa-miR-185-3p	191.783	181.717	222.731	237.359	186.75	230.045	0.0389706	0.011783	0.0432318	0.0666477	0.0381136	0.0449647	0.300805	0.0395754
PH_mr_0002932	hsa-miR-185-5p	118.672	107.547	109.006	107.118	113.11	108.062	0.014057	0.0955331	0.0295945	0.0533576	0.0695515	0.0123512	-0.0658622	0.4654
PH_mr_0000747	hsa-miR-186-5p	86.8852	86.8852	87.771	89.6585	86.8852	88.7147	0.0189363	0.0365145	0.0994037	0.048661	0	0.0150448	0.0300631	0.192134
PH_mr_0001456	hsa-miR-188-5p	96.9512	95.8916	79.7489	81.1646	96.4214	80.4567	0.076087	0.0820634	0.0291499	0.0471765	0.0077704	0.0124418	-0.26114	0.003053
PH_mr_0003464	hsa-miR-1908	3047.34	3116.74	2892.67	3421.65	3082.04	3157.16	0.0104358	0.0181515	0.0139984	0.0305659	0.0159228	0.118476	0.034741	0.804716
PH_mr_0004002	hsa-miR-1909-3p	468.333	468.333	514.357	523.794	468.333	519.076	0.0206583	0.0232259	0.0436956	0.0324894	0	0.0128565	0.148411	0.00853753
PH_mr_0001239	hsa-miR-191-5p	89.0044	85.8256	93.4336	140.15	87.415	116.792	0.0211226	0.0430027	0.0658728	0.0273973	0.025713	0.282843	0.417989	0.336321
PH_mr_0003480	hsa-miR-1913	84.2363	86.3554	78.3332	83.524	85.2959	80.9286	0.0343604	0.00698408	0.0714749	0.0229885	0.0175679	0.0453538	-0.0758259	0.259578
PH_mr_0003492	hsa-miR-1914-3p	4214.99	4071.95	3162.59	3606.16	4143.47	3384.37	0.022095	0.0228888	0.0298013	0.0424454	0.0244111	0.0926771	-0.291951	0.0827165
PH_mr_0003461	hsa-miR-1914-5p	104.368	101.189	89.6585	86.8272	102.779	88.2429	0.026306	0.0510124	0.0463279	0.0278592	0.0218693	0.0226879	-0.219992	0.0207742
PH_mr_0004003	hsa-miR-1915-3p	620.382	600.78	729.065	748.413	610.581	738.739	0.00883392	0.0641971	0.0210924	0.0183676	0.022701	0.0185189	0.274883	0.01135
PH_mr_0000962	hsa-miR-193a-5p	83.1767	81.0576	83.9959	80.6927	82.1171	82.3443	0.0269181	0.103612	0.120879	0.0532939	0.0182479	0.0283653	0.00398507	0.918422
PH_mr_0000963	hsa-miR-193b-5p	129.798	134.566	120.803	121.747	132.182	121.275	0.0343132	0.043161	0.0158502	0.020998	0.0255069	0.00550278	-0.124245	0.0462317
PH_mr_0001212	hsa-miR-194-3p	130.328	132.977	118.916	105.231	131.652	112.073	0.0210302	0.0545889	0.0368245	0.0105292	0.0142275	0.0863415	-0.232292	0.106791
PH_mr_0002351	hsa-miR-197-3p	965.803	824.88	1132.53	934.808	895.342	1033.67	0.038121	0.0311347	0.0256399	0.0205607	0.111296	0.135256	0.207263	0.372607
PH_mr_0008009	hsa-miR-197-5p	1632.81	1567.11	1485.5	1461.91	1599.96	1473.7	0.0281258	0.0337094	0.0327148	0.023641	0.0290335	0.011321	-0.11859	0.0686393
PH_mr_0004018	hsa-miR-1972	152.049	146.751	155.723	151.004	149.4	153.363	0.0471758	0.010707	0.0411679	0.0349317	0.0250747	0.0217571	0.0377708	0.380117
PH_mr_0004186	hsa-miR-1973	995.472	1059.05	1461.91	1432.18	1027.26	1447.04	0.0351859	0.0178089	0.0510175	0.00304336	0.0437611	0.0145272	0.494306	0.00691546
PH_mr_0004187	hsa-miR-1976	425.42	430.188	559.186	556.355	427.804	557.77	0.113797	0.0660679	0.0641548	0.0805753	0.00788107	0.00358937	0.382722	0.000454821
PH_mr_0001955	hsa-miR-198	592.303	546.211	562.961	580.421	569.257	571.691	0.01914	0.0268596	0.00573525	0.0394267	0.0572529	0.0215955	0.00615517	0.930334
PH_mr_0002946	hsa-miR-19a-3p	112.315	114.434	129.297	124.578	113.375	126.938	0	0.0379635	0.0295971	0.0453689	0.0132169	0.0262865	0.163022	0.0344951
PH_mr_0002947	hsa-miR-19b-3p	141.453	153.638	174.598	184.98	147.546	179.789	0.028754	0.0539516	0.026124	0.073144	0.0583966	0.0408303	0.28514	0.0564546
PH_mr_0003356	hsa-miR-202-3p	123.97	134.566	117.028	113.725	129.268	115.376	0.0230065	0.00769231	0.082596	0.0131306	0.0579596	0.0202444	-0.16402	0.129331
PH_mr_0008025	hsa-miR-204-3p	2964.69	3047.34	2635.49	2012.13	3006.02	2323.81	0.0282644	0.019218	0.0234527	0.0394317	0.0194411	0.189682	-0.371363	0.162233
PH_mr_0001363	hsa-miR-206	132.977	131.387	120.803	116.084	132.182	118.444	0.020405	0.0319904	0.0367212	0.054523	0.00850229	0.0281716	-0.158326	0.0313063
PH_mr_0001696	hsa-miR-20a-5p	126.619	141.453	164.217	130.713	134.036	147.465	0.0427753	0.00422451	0.0158904	0.0195982	0.0782569	0.160655	0.137745	0.539846
PH_mr_0001697	hsa-miR-20b-5p	101.189	107.017	106.175	97.2087	104.103	101.692	0.0340765	0.0579281	0.0435149	0.0673077	0.0395836	0.0623435	-0.0338152	0.696132
PH_mr_0000422	hsa-miR-21-3p	178.539	165.824	118.916	119.387	172.181	119.151	0.0122699	0.0177464	0.019309	0.0537495	0.0522171	0.00280042	-0.53113	0.0140888
PH_mr_0002874	hsa-miR-21-5p	731.637	770.841	926.786	729.065	751.239	827.926	0.0624086	0.0401576	0.0189883	0.0457829	0.0369012	0.168867	0.140229	0.526194
PH_mr_0003510	hsa-miR-210	103.838	105.958	98.6244	99.5681	104.898	99.0963	0.03125	0.0345431	0.0163401	0.0907441	0.014285	0.00673435	-0.0820849	0.0377221
PH_mr_0008014	hsa-miR-211-3p	585.416	619.322	474.246	478.493	602.369	476.37	0.0273477	0.00748216	0.0271014	0.0267639	0.039802	0.00630407	-0.338565	0.0178957
PH_mr_0004201	hsa-miR-2116-3p	199.73	182.247	198.193	231.696	190.989	214.944	0.0398403	0.0412562	0.127899	0.0808725	0.0647282	0.110219	0.170478	0.332487
PH_mr_0004070	hsa-miR-2116-5p	92.7129	90.0639	84.4678	82.5802	91.3884	83.524	0.122276	0.0539127	0.019245	0.0539127	0.0204958	0.0159798	-0.129821	0.0402029
PH_mr_0000611	hsa-miR-214-3p	115.494	119.732	115.612	115.14	117.613	115.376	0.0403602	0.0178429	0.0526304	0.0175421	0.0254813	0.00289205	-0.027699	0.404274
PH_mr_0000446	hsa-miR-22-3p	338.534	293.503	501.616	446.405	316.018	474.01	0.042022	0.0772202	0.0416618	0.0645569	0.100761	0.0823609	0.58491	0.0472642
PH_mr_0001929	hsa-miR-221-3p	466.743	486.875	488.875	682.349	476.809	585.612	0.0434394	0.031378	0.0683651	0.0565813	0.0298556	0.233613	0.296532	0.379603
PH_mr_0000499	hsa-miR-222-3p	262.775	223.571	210.462	169.407	243.173	189.934	0.0146126	0.0521835	0.0132444	0.0532449	0.114	0.15284	-0.356479	0.201523
PH_mr_0004211	hsa-miR-2276	164.234	165.824	127.881	136.847	165.029	132.364	0.0278174	0.0375949	0.0400559	0.0339173	0.00681002	0.0478967	-0.318205	0.0188786
PH_mr_0004212	hsa-miR-2278	126.09	133.507	141.566	126.466	129.798	134.016	0.0224216	0.0365604	0.0136354	0.0393729	0.0404061	0.079674	0.0461354	0.665826
PH_mr_0004763	hsa-miR-2392	5107.16	5107.16	4532.47	3734.51	5107.16	4133.49	0.00422967	0.0153912	0.0139921	0.0259724	0	0.136505	-0.305158	0.134784
PH_mr_0002380	hsa-miR-23a-3p	197.081	213.505	281.245	209.518	205.293	245.381	0	0.0209562	0.0386126	0.0589831	0.0565685	0.206693	0.257342	0.389673
PH_mr_0000121	hsa-miR-23a-5p	387.805	391.513	277.941	318.524	389.659	298.233	0.0255359	0.00524934	0.0320664	0.0187044	0.00672977	0.0962202	-0.385775	0.0462499
PH_mr_0002528	hsa-miR-23b-3p	148.87	160.526	200.08	147.701	154.698	173.89	0.0790506	0.029565	0.016085	0.0428994	0.0532752	0.212996	0.168722	0.548645
PH_mr_0001874	hsa-miR-24-3p	117.613	111.255	136.847	125.994	114.434	131.421	0.0326181	0.0616936	0.0363137	0.0415692	0.0392837	0.0583966	0.199672	0.114096
PH_mr_0004958	hsa-miR-2467-3p	488.994	511.775	486.987	438.383	500.385	462.685	0.00801234	0.00798403	0.0126105	0.022189	0.0321923	0.0742805	-0.113007	0.295296
PH_mr_0002920	hsa-miR-25-3p	95.8916	93.7725	115.14	115.14	94.832	115.14	0.0174242	0.0613623	0.0380092	0.0340572	0.0158013	0	0.279948	0.0027111
PH_mr_0001118	hsa-miR-25-5p	136.685	139.334	124.106	127.409	138.01	125.758	0.0446405	0.0412427	0.0665268	0.0514372	0.0135721	0.0185732	-0.134122	0.0285844
PH_mr_0000750	hsa-miR-26a-5p	91.6533	95.8916	98.1525	92.9617	93.7725	95.5571	0.0242996	0.135279	0.0249599	0.068174	0.0319596	0.0384107	0.0271988	0.647545
PH_mr_0002298	hsa-miR-27a-3p	131.917	120.792	138.263	138.735	126.354	138.499	0.0125895	0.0599518	0.0970481	0.0562926	0.062261	0.00240922	0.132397	0.160931
PH_mr_0002203	hsa-miR-27b-3p	101.189	96.9512	104.759	96.2649	99.0703	100.512	0.0750757	0.0807056	0.0220112	0.0482041	0.0302506	0.0597555	0.0208414	0.790023
PH_mr_0001737	hsa-miR-28-5p	87.415	86.3554	81.6364	75.03	86.8852	78.3332	0.0380297	0.0707298	0.0422224	0.0073392	0.00862325	0.0596355	-0.149486	0.124977
PH_mr_0004030	hsa-miR-2861	76.2895	76.2895	71.7268	77.8613	76.2895	74.7941	0.0285714	0.0416598	0.0415675	0.0551759	0	0.0579961	-0.0285597	0.674087
PH_mr_0002410	hsa-miR-296-3p	187.545	190.724	159.97	146.757	189.134	153.363	0.0497223	0.0203911	0.0349815	0.0253523	0.0118841	0.06092	-0.302458	0.0342407
PH_mr_0001322	hsa-miR-297	93.7725	91.6533	84.4678	91.0742	92.7129	87.771	0.0116279	0.0227273	0.038734	0.0242245	0.0161624	0.0532231	-0.0790261	0.290311
PH_mr_0002409	hsa-miR-298	354.958	333.237	331.265	347.781	344.097	339.523	0.0305445	0.0107507	0.0294093	0.0417307	0.0446365	0.0343971	-0.0193086	0.769307
PH_mr_0000255	hsa-miR-299-3p	271.251	268.602	237.831	235.472	269.927	236.651	0.0184781	0.0209679	0.0201198	0.0465096	0.00693922	0.00704992	-0.189806	0.00282913
PH_mr_0002737	hsa-miR-29a-3p	518.133	585.416	523.794	961.706	551.774	742.75	0.057052	0.00364352	0.0786185	0.041507	0.0862243	0.416897	0.428799	0.479493
PH_mr_0003042	hsa-miR-29b-1-5p	98.5406	108.077	79.7489	78.3332	103.309	79.0411	0.0498432	0.0254399	0.0116279	0.0322653	0.0652714	0.0126646	-0.386287	0.0372637
PH_mr_0000149	hsa-miR-29b-3p	143.573	143.043	155.723	142.038	143.308	148.88	0.0542636	0.0218739	0.0219263	0.0460253	0.00261407	0.0649956	0.0550377	0.501226
PH_mr_0002736	hsa-miR-29c-3p	117.613	122.381	124.578	135.903	119.997	130.241	0.026323	0.00840336	0.0221916	0.030024	0.028097	0.0614875	0.118183	0.23739
PH_mr_0004941	hsa-miR-3064-3p	104.898	101.189	99.0963	100.04	103.044	99.5681	0.0375578	0.021098	0.0185185	0.0545859	0.0254486	0.00670243	-0.0495009	0.210939
PH_mr_0004841	hsa-miR-3064-5p	95.3618	82.1171	89.1866	101.928	88.7395	95.5571	0.0715619	0.0452174	0.065406	0.00551609	0.105538	0.0942809	0.106787	0.535427
PH_mr_0001891	hsa-miR-30a-5p	92.7129	88.4746	90.6023	89.6585	90.5937	90.1304	0.0136921	0.0356621	0.0570526	0.100716	0.033081	0.00740426	-0.00739744	0.850784
PH_mr_0001970	hsa-miR-30b-3p	322.641	312.575	285.02	298.233	317.608	291.626	0.033764	0.0379545	0.0182642	0.039233	0.0224104	0.0320372	-0.123127	0.0887818
PH_mr_0002420	hsa-miR-30c-1-3p	1165	1179.31	862.609	758.794	1172.16	810.702	0.00429998	0.0147063	0.0194714	0.0251433	0.0086291	0.0905492	-0.531921	0.0203746
PH_mr_0000705	hsa-miR-30c-2-3p	126.09	133.507	119.387	118.916	129.798	119.151	0.0627052	0.00775194	0.0269454	0.0249053	0.0404061	0.00280042	-0.123472	0.103292
PH_mr_0001893	hsa-miR-30d-5p	100.13	98.0108	115.14	114.669	99.0703	114.904	0.0217391	0.0330262	0.00457005	0.0384311	0.0151253	0.00290393	0.21391	0.00466708
PH_mr_0001890	hsa-miR-30e-5p	78.9384	79.4682	75.03	75.5019	79.2033	75.266	0.0341621	0.0131579	0.0315893	0.0147409	0.00472981	0.00443327	-0.0735628	0.00801973
PH_mr_0004638	hsa-miR-3120-5p	94.3023	102.249	97.2087	95.793	98.2757	96.5009	0.041925	0.0357124	0.0354932	0.05582	0.0571784	0.0103732	-0.0262921	0.703078
PH_mr_0004077	hsa-miR-3121-3p	103.838	112.315	98.6244	98.6244	108.077	98.6244	0.0368521	0.00917431	0.0195768	0.00980392	0.0554594	0	-0.13204	0.155479
PH_mr_0004230	hsa-miR-3122	222.511	208.736	205.271	206.215	215.624	205.743	0.0129061	0.0304634	0.0161684	0.0178302	0.0451714	0.00324361	-0.0676744	0.288654
PH_mr_0004231	hsa-miR-3124-5p	103.309	98.0108	98.1525	88.7147	100.66	93.4336	0.0275599	0.0367096	0.0471295	0.0308194	0.0372161	0.0714249	-0.107473	0.313466
PH_mr_0004233	hsa-miR-3125	235.226	226.749	213.293	196.305	230.988	204.799	0.0209408	0.0283943	0.0415376	0.0325856	0.0259489	0.058654	-0.173607	0.110108
PH_mr_0004234	hsa-miR-3126-5p	259.596	251.119	225.09	222.259	255.358	223.674	0.029553	0.0347801	0.0170163	0.0440529	0.0234724	0.00895072	-0.19112	0.0193165
PH_mr_0004235	hsa-miR-3127-5p	172.711	168.473	156.195	169.879	170.592	163.037	0.0602815	0.0153141	0.0176933	0.024908	0.0175679	0.0593519	-0.0653487	0.402167
PH_mr_0004236	hsa-miR-3130-3p	114.434	110.196	106.646	105.703	112.315	106.175	0.0217185	0.0472377	0.0301881	0.0244977	0.0266833	0.00628539	-0.081113	0.105578
PH_mr_0004035	hsa-miR-3131	557.867	540.384	521.435	491.706	549.125	506.571	0.00610196	0.0166495	0.00889786	0.0164717	0.0225128	0.0414976	-0.116372	0.132374
PH_mr_0004237	hsa-miR-3132	472.571	449.26	391.194	374.678	460.915	382.936	0.0284609	0.0382839	0.0507619	0.0345745	0.0357617	0.0304975	-0.267398	0.0319556
PH_mr_0004526	hsa-miR-3135b	8878.72	10877.6	14054.2	10779.8	9878.16	12417	0.0446313	0.0305152	0.0116816	0.0362834	0.143086	0.186468	0.330002	0.316677
PH_mr_0004036	hsa-miR-3137	114.434	111.255	96.2649	104.287	112.845	100.276	0.0199521	0.0376533	0.0395253	0.0301364	0.0199185	0.0565685	-0.170364	0.100399
PH_mr_0004243	hsa-miR-3138	498.53	477.869	383.644	391.194	488.2	387.419	0.0178168	0.0364807	0.0161811	0.0336618	0.0299264	0.0137804	-0.333576	0.0117025
PH_mr_0004246	hsa-miR-3141	1955.45	1858.5	1432.18	1382.63	1906.97	1407.4	0.0433145	0.0364149	0.0142416	0.0312684	0.0359496	0.024894	-0.438248	0.0116676
PH_mr_0004081	hsa-miR-3144-5p	218.273	207.147	178.373	197.249	212.71	187.811	0.069102	0.0499945	0.0507614	0.0131629	0.0369844	0.071066	-0.179605	0.150948
PH_mr_0005148	hsa-miR-3145-5p	101.189	102.249	104.287	112.781	101.719	108.534	0.0786008	0.115326	0.0577492	0.0355553	0.0073657	0.0553388	0.0935538	0.252328
PH_mr_0004084	hsa-miR-3146	180.128	175.89	148.172	134.016	178.009	141.094	0.0152214	0.0600526	0.0300175	0.0408503	0.0168359	0.0709472	-0.33529	0.0378057
PH_mr_0004037	hsa-miR-3147	1474.4	1375.33	1282.59	1263.24	1424.86	1272.91	0.0106656	0.0364806	0.0341888	0.0197394	0.0491649	0.0107475	-0.162689	0.0948853
PH_mr_0004085	hsa-miR-3149	249.53	263.834	326.074	362.409	256.682	344.242	0.0393283	0.0354906	0.025393	0.0404781	0.0394053	0.0746364	0.423438	0.0462982
PH_mr_0004253	hsa-miR-3150a-3p	101.189	100.13	83.524	89.1866	100.66	86.3553	0.0107527	0.0156938	0.0376533	0.0061859	0.00744323	0.0463677	-0.22113	0.0382387
PH_mr_0004900	hsa-miR-3150b-3p	94.832	94.3023	83.524	85.8834	94.5671	84.7037	0.0635489	0.0230443	0.0111111	0.0682383	0.00396138	0.0196966	-0.158914	0.0146962
PH_mr_0004254	hsa-miR-3151	416.413	422.241	342.59	328.905	419.327	335.748	0.0198044	0.00701803	0.0094575	0.0135579	0.00982713	0.0288209	-0.320699	0.00782473
PH_mr_0004255	hsa-miR-3153	194.962	187.545	177.901	172.239	191.253	175.07	0.00639133	0.00552486	0.0515672	0.0162481	0.0274224	0.0228714	-0.127553	0.0740111
PH_mr_0004257	hsa-miR-3154	1519.43	1439.43	1223.13	1131.11	1479.43	1177.12	0.00640816	0.0182272	0.0139196	0.0033327	0.0382357	0.0552759	-0.32978	0.0383444
PH_mr_0004259	hsa-miR-3156-5p	163.704	156.817	145.813	154.779	160.261	150.296	0.0355134	0.076149	0.0261297	0.0777202	0.0303881	0.0421822	-0.0926155	0.219991
PH_mr_0004641	hsa-miR-3158-5p	153.638	153.638	147.701	143.926	153.638	145.813	0.0459098	0.0103444	0.0155988	0.047619	0	0.018307	-0.0754198	0.0535501
PH_mr_0004264	hsa-miR-3161	155.758	148.87	170.351	173.183	152.314	171.767	0.0202816	0.0119452	0.0508663	0.0285438	0.0319735	0.0116556	0.173403	0.0347362
PH_mr_0004601	hsa-miR-3162-3p	230.458	228.868	217.068	247.741	229.663	232.404	0.0264363	0.0292217	0.0378399	0.0216549	0.00489347	0.0933237	0.017118	0.874773
PH_mr_0004265	hsa-miR-3162-5p	1784.33	1828.3	1499.66	1282.59	1806.31	1391.12	0.0295689	0.0263093	0.0285511	0.0299292	0.0172136	0.110336	-0.376797	0.0643482
PH_mr_0004087	hsa-miR-3163	114.434	110.196	92.9617	95.793	112.315	94.3774	0.0634179	0.0265652	0.0477376	0.0211695	0.0266833	0.0212132	-0.251038	0.0195942
PH_mr_0004268	hsa-miR-3166	93.2427	89.5342	91.0742	88.2429	91.3884	89.6585	0.0448926	0.0232558	0.0545516	0.0550136	0.0286942	0.0223297	-0.0275707	0.535625
PH_mr_0004273	hsa-miR-3173-3p	161.585	165.294	142.51	139.679	163.44	141.094	0.00773237	0.00956696	0.0489493	0.0141932	0.0160446	0.0141894	-0.212099	0.0107246
PH_mr_0004643	hsa-miR-3173-5p	110.196	133.507	129.769	122.691	121.851	126.23	0.0613054	0.0446563	0.00704225	0.0329466	0.135273	0.0396508	0.0509313	0.753656
PH_mr_0004275	hsa-miR-3174	85.2959	85.2959	75.9738	83.524	85.2959	79.7489	0.0192545	0.0359347	0.0390431	0.0828163	0	0.066945	-0.0970112	0.279503
PH_mr_0004276	hsa-miR-3175	9021.76	8945.47	8497.74	5817.89	8983.61	7157.82	0.0240927	0.0308922	0.0179761	0.0376197	0.0060048	0.264737	-0.327776	0.306299
PH_mr_0004277	hsa-miR-3176	1059.05	1078.65	906.023	945.19	1068.85	925.606	0.00483394	0.0246909	0.010777	0.0213335	0.012968	0.0299209	-0.207585	0.0225843
PH_mr_0004039	hsa-miR-3177-3p	213.505	223.571	219.899	206.215	218.538	213.057	0.0506745	0.039447	0.0330579	0.0205608	0.0325698	0.0454177	-0.0366419	0.584918
PH_mr_0004040	hsa-miR-3178	405.818	410.056	687.067	851.756	407.937	769.412	0.0231321	0.0101885	0.0399055	0.0208277	0.00734656	0.151353	0.91541	0.0482038
PH_mr_0004091	hsa-miR-3179	264.894	270.192	209.518	211.405	267.543	210.462	0.0579803	0.0177419	0.02442	0.037376	0.0140021	0.00634176	-0.346213	0.00241812
PH_mr_0004042	hsa-miR-3180,hsa-miR-3180-3p	362.375	348.071	336.455	327.961	355.223	332.208	0.0353841	0.0412121	0.0313579	0.0260651	0.0284741	0.0180794	-0.0966357	0.109574
PH_mr_0004041	hsa-miR-3180-5p	139.334	130.858	111.837	147.701	135.096	129.769	0.0358014	0	0.0370623	0.0153279	0.0443675	0.195419	-0.0580394	0.799713
PH_mr_0004092	hsa-miR-3182	333.237	316.283	394.497	437.439	324.76	415.968	0.0283854	0.0266311	0.0114826	0.0334571	0.0369126	0.0729968	0.3571	0.0584894
PH_mr_0008024	hsa-miR-3184-3p	356.017	381.977	511.997	516.244	368.997	514.121	0.0546345	0.0160454	0.0652395	0.0270292	0.0497462	0.00584118	0.478497	0.00811374
PH_mr_0004046	hsa-miR-3185	156.817	163.175	173.183	165.16	159.996	169.171	0.0296524	0.0319232	0.0346954	0.0256406	0.028097	0.0335309	0.0804508	0.214866
PH_mr_0004047	hsa-miR-3187-3p	264.894	247.411	342.118	325.602	256.152	333.86	0.0214114	0.0458306	0.0309315	0.0308823	0.0482617	0.0349805	0.382241	0.0231206
PH_mr_0004282	hsa-miR-3189-3p	93.7725	91.1235	82.1083	84.9396	92.448	83.524	0.0067395	0.0172927	0.0400617	0.0742564	0.0202609	0.0239697	-0.146451	0.0440946
PH_mr_0004503	hsa-miR-3189-5p	118.672	120.792	131.185	134.488	119.732	132.836	0.115575	0.0176912	0.0283943	0.0438911	0.0125152	0.0175835	0.149838	0.0216964
PH_mr_0004283	hsa-miR-3190-3p	348.071	351.779	283.604	283.604	349.925	283.604	0.0264003	0.0211469	0.00853468	0.0111359	0.00749394	0	-0.303167	0.000780784
PH_mr_0004049	hsa-miR-3191-3p	150.99	153.638	144.869	142.038	152.314	143.454	0.0124608	0.0271847	0.0480099	0.00389225	0.0122975	0.0139561	-0.0864644	0.044688
PH_mr_0004285	hsa-miR-3192	148.87	135.626	123.634	130.713	142.248	127.174	0.0112871	0.0604792	0.0209691	0.033022	0.0658386	0.0393566	-0.161611	0.182473
PH_mr_0004050	hsa-miR-3194-5p	165.824	166.883	164.689	175.07	166.353	169.879	0.0343604	0.00357124	0.0276094	0.0453557	0.00450386	0.0432121	0.0302586	0.568862
PH_mr_0004051	hsa-miR-3195	122.381	114.964	126.466	138.263	118.672	132.364	0.0428322	0.0371913	0.0431655	0.0350679	0.0441942	0.063022	0.157528	0.188339
PH_mr_0004052	hsa-miR-3196	5757.21	5617.34	5664.06	6296.86	5687.27	5980.46	0.0274246	0.0144284	0.0548471	0.0376183	0.0173895	0.0748199	0.0725191	0.461075
PH_mr_0004053	hsa-miR-3197	385.686	387.805	353.915	388.835	386.745	371.375	0.0123482	0.0224438	0.00150876	0.0420182	0.00387456	0.0664878	-0.0585066	0.472241
PH_mr_0004287	hsa-miR-3198	184.896	191.253	149.588	210.462	188.075	180.025	0.0329454	0.038674	0.0253347	0.011633	0.0239022	0.2391	-0.0631097	0.817134
PH_mr_0000117	hsa-miR-32-3p	223.571	222.511	235.472	334.568	223.041	285.02	0.0222455	0.0230868	0.0684984	0.0491988	0.00335918	0.245848	0.353755	0.337492
PH_mr_0004292	hsa-miR-3202	448.201	434.956	374.678	411.957	441.578	393.318	0.016816	0.0301624	0.0283355	0.0203429	0.021209	0.0670203	-0.166974	0.13484
PH_mr_0002259	hsa-miR-320a	380.918	380.918	571.927	383.644	380.918	477.786	0.0669625	0.0865718	0.0325392	0.0514896	0	0.278652	0.326884	0.411663
PH_mr_0003385	hsa-miR-320b	311.515	308.337	452.54	503.031	309.926	477.786	0.0325529	0.0656729	0.0689121	0.0482205	0.00725238	0.0747263	0.62444	0.0219642
PH_mr_0000512	hsa-miR-320c	455.618	433.896	516.244	460.562	444.757	488.403	0.0418071	0.0239026	0.025066	0.0689774	0.0345341	0.080617	0.135055	0.281605
PH_mr_0003012	hsa-miR-320d	203.968	197.081	318.524	251.516	200.525	285.02	0.0528119	0.070133	0.0764194	0.058387	0.0242864	0.16624	0.507281	0.128878
PH_mr_0004130	hsa-miR-320e	176.949	184.896	250.572	356.747	180.923	303.659	0.0383351	0.0518445	0.0588609	0.0286711	0.0310589	0.24724	0.747081	0.147588
PH_mr_0002293	hsa-miR-323a-5p	623.56	637.335	564.849	521.435	630.448	543.142	0.0310037	0.0207283	0.0175881	0.00532939	0.0154494	0.0565194	-0.215047	0.0617995
PH_mr_0002382	hsa-miR-328	110.196	109.666	110.893	122.219	109.931	116.556	0.0440293	0.0160375	0.0415692	0.0953104	0.00340774	0.0687067	0.0844259	0.362982
PH_mr_0000352	hsa-miR-34a-5p	184.366	170.062	193.474	154.779	177.214	174.126	0.0266294	0.00350618	0.0206583	0.0537152	0.0570759	0.157135	-0.0253591	0.894737
PH_mr_0001107	hsa-miR-34b-5p	101.189	110.196	110.422	109.006	105.693	109.714	0.0482802	0.0503953	0.0174441	0.0178571	0.0602547	0.00912396	0.0538682	0.470773
PH_mr_0004645	hsa-miR-3605-5p	202.379	207.677	159.498	143.454	205.028	151.476	0.0082718	0.0227989	0.0416204	0.0608618	0.0182715	0.074896	-0.436734	0.0239945
PH_mr_0005109	hsa-miR-3607-3p	115.494	109.666	110.422	88.7147	112.58	99.5681	0.00542963	0.0890566	0.0499534	0.0108696	0.0366032	0.154156	-0.177194	0.366506
PH_mr_0004646	hsa-miR-3607-5p	156.287	156.287	187.339	155.723	156.287	171.531	0.0329708	0.0507159	0.0455866	0.0235639	0	0.130333	0.134267	0.436648
PH_mr_0002569	hsa-miR-361-5p	89.0044	90.0639	89.6585	89.1866	89.5342	89.4226	0.0184781	0.0240192	0.0275599	0.0222242	0.00836813	0.00373143	-0.00179915	0.86519
PH_mr_0004648	hsa-miR-3610	148.87	142.513	116.556	111.837	145.692	114.197	0.0406963	0.031135	0.0317392	0.0306269	0.0308556	0.0292193	-0.351398	0.0154338
PH_mr_0004649	hsa-miR-3612	100.13	100.13	86.3553	83.9959	100.13	85.1756	0.0581786	0.0375578	0.0379532	0.0574713	0	0.0195874	-0.233361	0.00616582
PH_mr_0004650	hsa-miR-3614-5p	99.6001	100.66	94.8493	90.6023	100.13	92.7258	0.0728604	0.0619286	0.0284877	0.0123718	0.00748261	0.0323866	-0.110831	0.077369
PH_mr_0008656	hsa-miR-3617-3p	84.2363	99.6001	98.1525	84.4678	91.9182	91.3101	0.0885818	0.0477352	0.0516335	0.0174242	0.118191	0.105975	-0.00957585	0.958239
PH_mr_0004602	hsa-miR-3619-3p	114.964	112.315	118.916	122.219	113.64	120.567	0.0195156	0.0139713	0.0249836	0.0359781	0.0164827	0.0193728	0.0853719	0.08206
PH_mr_0004505	hsa-miR-3619-5p	86.3554	86.8852	75.9738	78.3332	86.6203	77.1535	0.0315893	0.0473608	0.0189363	0.037037	0.00432481	0.0216241	-0.166974	0.0159235
PH_mr_0004506	hsa-miR-3620-3p	351.249	315.754	356.747	354.859	333.502	355.803	0.0347728	0.0485979	0.0477789	0.0536128	0.07526	0.00375123	0.0933844	0.336314
PH_mr_0008610	hsa-miR-3620-5p	2939.79	3078.6	1714.84	2687.4	3009.2	2201.12	0.0157091	0.0249937	0.0618391	0.0153374	0.0326165	0.312434	-0.451142	0.241687
PH_mr_0004507	hsa-miR-3621	3078.6	2939.79	2416.06	2584.05	3009.2	2500.06	0.00786643	0.00828477	0.0174083	0.00921583	0.0326165	0.0475142	-0.267417	0.0428746
PH_mr_0004887	hsa-miR-3622a-3p	473.101	466.743	556.355	562.961	469.922	559.658	0.0366678	0.0305449	0.0118995	0.0638609	0.00956627	0.00834696	0.252124	0.00259962
PH_mr_0004508	hsa-miR-3622a-5p	103.838	101.189	97.2087	93.9055	102.514	95.5571	0.031604	0.0102041	0.043082	0.0683067	0.0182715	0.0244432	-0.101385	0.081453
PH_mr_0004652	hsa-miR-3622b-5p	907.527	884.216	793.714	893.282	895.871	843.498	0.00541055	0.00847424	0.0333479	0.0125595	0.018399	0.0834683	-0.0869072	0.413404
PH_mr_0000129	hsa-miR-363-5p	10877.6	10167.7	10372.1	11637.7	10522.6	11004.9	0.040256	0.0277656	0.0413687	0.0174113	0.0477053	0.0813199	0.064645	0.574665
PH_mr_0004653	hsa-miR-3646	98.5406	99.6001	83.0521	87.771	99.0703	85.4115	0.0336954	0.0495715	0.0786243	0.0338197	0.00756264	0.0390667	-0.214022	0.0299432
PH_mr_0004509	hsa-miR-3648	119.202	112.315	105.703	106.175	115.759	105.939	0.0188102	0.139677	0.0254713	0.0138446	0.0420704	0.0031497	-0.127892	0.104532
PH_mr_0004654	hsa-miR-3651	182.247	227.279	241.606	203.383	204.763	222.495	0.0136382	0.0213195	0.0337079	0.0378886	0.155509	0.121475	0.119816	0.609215
PH_mr_0004655	hsa-miR-3652	675.48	651.639	523.794	564.849	663.559	544.322	0.0176282	0.0218409	0.0279134	0.0266125	0.025405	0.0533319	-0.285766	0.0374202
PH_mr_0004656	hsa-miR-3654	97.481	98.5406	86.8272	81.6364	98.0108	84.2318	0.0409722	0.0306016	0.0186242	0.06505	0.0076444	0.0435752	-0.218575	0.0350269
PH_mr_0004510	hsa-miR-3656	3349.85	3365.74	3275.37	3040.84	3357.8	3158.1	0.0175149	0.0351301	0.0146233	0.0304309	0.00334699	0.0525113	-0.0884562	0.231412
PH_mr_0008176	hsa-miR-365a-5p	527.139	499.59	381.285	393.082	513.365	387.183	0.0308646	0.0382161	0.0299044	0.0189216	0.0379459	0.021545	-0.406967	0.0138106
PH_mr_0004153	hsa-miR-365b-5p	138.275	141.983	122.691	124.106	140.129	123.398	0.019764	0.0181924	0.0260459	0.0200261	0.0187136	0.00811212	-0.183431	0.0137832
PH_mr_0004660	hsa-miR-3660	96.9512	103.838	83.9959	79.7489	100.395	81.8724	0.0780667	0.0114705	0.031152	0.0248805	0.0485086	0.0366799	-0.294236	0.0445447
PH_mr_0005162	hsa-miR-3662	156.817	152.579	127.409	116.556	154.698	121.983	0.0683947	0.0422414	0.0432318	0.063498	0.0193728	0.0629147	-0.342778	0.030278
PH_mr_0004603	hsa-miR-3663-3p	120.792	122.381	120.803	128.353	121.586	124.578	0.0361921	0.0379993	0.0829533	0.0425843	0.00924323	0.042855	0.03507	0.519176
PH_mr_0004512	hsa-miR-3665	1567.11	1632.81	2113.58	1796.47	1599.96	1955.03	0.0134655	0.0184554	0.0290226	0.0241612	0.0290335	0.114694	0.289154	0.159611
PH_mr_0004664	hsa-miR-3667-5p	153.638	151.519	121.747	127.881	152.579	124.814	0.0228523	0.0325171	0.0075188	0.0158101	0.00982093	0.0347538	-0.289775	0.013387
PH_mr_0004988	hsa-miR-3673	90.5937	91.1235	79.277	75.9738	90.8586	77.6254	0	0.0284899	0.0526733	0.0509427	0.00412307	0.0300897	-0.227095	0.0156046
PH_mr_0004667	hsa-miR-3676-3p	242.643	218.802	221.315	202.439	230.723	211.877	0.0371913	0.0317583	0.0391664	0.00988133	0.073065	0.0629939	-0.122931	0.340874
PH_mr_0008170	hsa-miR-3676-5p	23492.9	23492.9	25253.5	22609.5	23492.9	23931.5	0.010767	0.0248268	0.0276667	0.0378338	0	0.078122	0.0266856	0.771606
PH_mr_0004669	hsa-miR-3679-5p	2115.97	2115.97	1986.17	1714.84	2115.97	1850.5	0.0265813	0.0162813	0.00799118	0.0261765	0	0.103681	-0.193402	0.189517
PH_mr_0005291	hsa-miR-3682-3p	3365.74	3349.85	2819.52	2722.79	3357.8	2771.16	0.00594069	0.0287889	0.00981166	0.0400048	0.00334699	0.024684	-0.277027	0.00690922
PH_mr_0004514	hsa-miR-3687	138.275	134.036	134.016	138.263	136.155	136.139	0.0381408	0	0.0141932	0.013986	0.0220111	0.0220588	-0.000170796	0.996201
PH_mr_0004896	hsa-miR-3689a-3p	93.7725	92.7129	84.9396	83.524	93.2427	84.2318	0.0759503	0.052887	0.117329	0.0290378	0.0080353	0.0118841	-0.146625	0.00949053
PH_mr_0004742	hsa-miR-3689b-3p,hsa-miR-3689c	96.9512	109.136	105.703	105.231	103.044	105.467	0.0340712	0.0238165	0.0452265	0.0275229	0.0836167	0.00316379	0.0335309	0.729476
PH_mr_0004676	hsa-miR-3691-5p	153.638	140.394	133.072	127.881	147.016	130.477	0.0459276	0.0267078	0.0417625	0.0217594	0.0637033	0.0281308	-0.172182	0.145607
PH_mr_0001396	hsa-miR-370	209.266	212.975	178.845	165.632	211.12	172.239	0.0243951	0.0204419	0.0256361	0.0358714	0.0124209	0.0542438	-0.293657	0.0297606
PH_mr_0004515	hsa-miR-3714	319.462	307.277	341.174	346.365	313.37	343.77	0.0109215	0.0124265	0.0276645	0.0285254	0.0274953	0.010677	0.133577	0.0443229
PH_mr_0000873	hsa-miR-371a-5p	98.5406	102.249	93.9055	89.1866	100.395	91.5461	0.00639133	0.025335	0.0245923	0.0537634	0.02612	0.0364488	-0.133115	0.0983366
PH_mr_0004850	hsa-miR-371b-5p	96.9512	92.7129	81.6364	84.9396	94.832	83.288	0.103503	0.0630638	0.0238359	0.0683984	0.0316025	0.0280439	-0.187265	0.0501295
PH_mr_0000102	hsa-miR-373-5p	120.792	128.738	119.859	119.387	124.765	119.623	0.029312	0.0367602	0.0428611	0.0249732	0.0450386	0.00278938	-0.0607151	0.325583
PH_mr_0001542	hsa-miR-378a-3p	120.792	129.268	141.094	149.588	125.03	145.341	0.0256221	0.0390466	0.0150613	0.0189502	0.0479394	0.0413244	0.21717	0.0772828
PH_mr_0004238	hsa-miR-378b	108.607	102.249	98.6244	97.2087	105.428	97.9165	0.0317225	0.0510298	0.0513128	0.0597078	0.0426396	0.0102232	-0.106631	0.147491
PH_mr_0004304	hsa-miR-378c	210.326	203.968	214.709	207.158	207.147	210.933	0.0534152	0.0310696	0.0275533	0.0306365	0.0217015	0.0253103	0.0261325	0.523143
PH_mr_0004703	hsa-miR-378e	89.0044	89.5342	83.0521	89.1866	89.2693	86.1194	0.0184781	0.0311265	0.0437702	0.117934	0.00419648	0.0503693	-0.0518259	0.413848
PH_mr_0004707	hsa-miR-378f	94.832	93.7725	97.2087	92.4898	94.3023	94.8493	0.0405217	0.0549451	0.0513738	0.0520833	0.00794502	0.0351794	0.0083445	0.842052
PH_mr_0004712	hsa-miR-378g	112.315	111.255	122.219	119.387	111.785	120.803	0.0111386	0.0882111	0.0267078	0.042332	0.00670243	0.0165728	0.111927	0.0269646
PH_mr_0004782	hsa-miR-378i	133.507	120.262	123.162	108.062	126.884	115.612	0.0189814	0.0554523	0.0745511	0.0227405	0.0738107	0.0923568	-0.134218	0.378349
PH_mr_0008602	hsa-miR-381-5p	86.8852	86.8852	83.9959	79.277	86.8852	81.6364	0.0525169	0.0206197	0.0497344	0.076997	0	0.0408732	-0.0898975	0.156092
PH_mr_0004516	hsa-miR-3907	1530.56	1519.43	1536.46	1676.61	1524.99	1606.54	0.0106945	0.0110551	0.0141307	0.0162306	0.00515867	0.0616862	0.075152	0.365801
PH_mr_0004680	hsa-miR-3911	249	249	195.361	203.383	249	199.372	0.0241207	0.0542293	0.112424	0.0379773	0	0.0284516	-0.320683	0.00646887
PH_mr_0005176	hsa-miR-3914	147.811	145.162	132.6	151.948	146.486	142.274	0.049304	0.0148337	0.0324506	0.0395253	0.0127867	0.0961571	-0.0420952	0.708209
PH_mr_0004682	hsa-miR-3916	207.147	194.962	203.383	213.293	201.055	208.338	0.00802553	0.046535	0.0139926	0.0205589	0.042855	0.0336336	0.0513398	0.451587
PH_mr_0004683	hsa-miR-3917	99.0703	95.8916	92.4898	90.6023	97.481	91.5461	0.0341983	0.0164841	0.0505073	0.044928	0.0230578	0.0145795	-0.0906229	0.0848412
PH_mr_0004684	hsa-miR-3918	460.386	416.413	369.487	400.632	438.4	385.06	0.0169492	0.0445386	0.025059	0.0217722	0.0709243	0.0571925	-0.187164	0.186284
PH_mr_0004688	hsa-miR-3925-5p	125.56	136.685	142.038	132.6	131.123	137.319	0.0178429	0.0606218	0.0294082	0.0445398	0.0599969	0.0485984	0.0666169	0.485086
PH_mr_0004691	hsa-miR-3928	107.547	112.315	95.793	92.4898	109.931	94.1414	0.00581225	0.0244977	0.0164957	0.0431472	0.0306697	0.0248108	-0.223696	0.0321222
PH_mr_0004692	hsa-miR-3929	84.2363	89.0044	125.05	114.669	86.6203	119.859	0.112853	0.0201401	0.0124608	0.0543043	0.0389233	0.0612455	0.468564	0.0282849
PH_mr_0004693	hsa-miR-3934-5p	916.003	945.671	1200.01	1132.53	930.837	1166.27	0.00881278	0.029468	0.0100841	0.010686	0.0225373	0.0409129	0.325299	0.0236424
PH_mr_0004695	hsa-miR-3936	109.136	107.547	102.399	102.399	108.342	102.399	0.0697725	0.0192308	0.0540541	0.0545007	0.0103732	0	-0.0813796	0.0174194
PH_mr_0004518	hsa-miR-3937	110.196	106.487	97.6806	93.4336	108.342	95.5571	0.0290613	0.0259387	0.0446981	0.0258556	0.0242041	0.031427	-0.181153	0.0453434
PH_mr_0004605	hsa-miR-3940-3p	148.341	138.275	136.375	142.51	143.308	139.443	0.0595604	0.0212783	0.0413576	0.0140337	0.0496674	0.0311079	-0.0394442	0.579331
PH_mr_0004519	hsa-miR-3940-5p	2913.83	2964.69	2722.79	2494.39	2939.26	2608.59	0.0177811	0.0063769	0.0295661	0.0378627	0.0122354	0.0619102	-0.172184	0.1057
PH_mr_0004521	hsa-miR-3944-5p	114.964	116.024	109.006	106.175	115.494	107.59	0.0403602	0.0445742	0.0422819	0.0373952	0.00648722	0.0186081	-0.102268	0.0346844
PH_mr_0004698	hsa-miR-3945	615.614	607.137	443.102	498.313	611.375	470.707	0.0481966	0.0303408	0.0605453	0.0471754	0.00980391	0.0829388	-0.377228	0.0372322
PH_mr_0004545	hsa-miR-3960	13481	12870.1	14595.5	16137.1	13175.6	15366.3	0.0165706	0.00893592	0.0350589	0.024978	0.0327829	0.0709419	0.221905	0.118346
PH_mr_0004546	hsa-miR-3972	246.351	242.113	212.349	344.006	244.232	278.177	0.00914348	0.0254509	0.0393372	0.00487902	0.0122708	0.334661	0.187751	0.657591
PH_mr_0005234	hsa-miR-3976	880.508	899.58	884.316	903.663	890.044	893.99	0.0122353	0.0126396	0.020108	0.011232	0.0151523	0.0153029	0.00638215	0.798787
PH_mr_0002279	hsa-miR-422a	131.917	120.792	131.185	99.5681	126.354	115.376	0.0241907	0.042735	0.0199545	0.0737416	0.062261	0.193768	-0.131129	0.579692
PH_mr_0003163	hsa-miR-423-3p	167.413	165.824	181.205	212.349	166.618	196.777	0.024853	0.0406048	0.016046	0.0207163	0.00674506	0.111916	0.240014	0.192765
PH_mr_0000863	hsa-miR-423-5p	1062.75	1138.51	1052.31	1072.6	1100.63	1062.45	0.0240624	0.0305844	0.0219068	0.0361804	0.0486721	0.0135046	-0.0509358	0.432933
PH_mr_0000913	hsa-miR-424-3p	107.547	101.189	93.9055	97.6806	104.368	95.793	0.042628	0.0610917	0.0551264	0.105742	0.0430725	0.0278663	-0.12369	0.14618
PH_mr_0004105	hsa-miR-4251	121.321	122.381	109.95	105.703	121.851	107.826	0.00900901	0.0224216	0.0143145	0.0244977	0.00614875	0.027851	-0.176413	0.0234961
PH_mr_0004318	hsa-miR-4253	106.487	104.898	89.6585	92.018	105.693	90.8382	0.0323612	0.0207475	0.0397126	0.062069	0.0106332	0.0183664	-0.218504	0.00904509
PH_mr_0004314	hsa-miR-4257	619.322	557.867	427.53	479.909	588.594	453.719	0.0273194	0.031722	0.0358251	0.0205028	0.0738293	0.0816317	-0.375474	0.0791197
PH_mr_0004315	hsa-miR-4258	296.151	292.443	258.594	227.921	294.297	243.258	0.0405375	0.0416358	0.0109762	0.0252927	0.00891044	0.0891599	-0.274788	0.0806772
PH_mr_0004316	hsa-miR-4259	461.975	445.552	384.116	377.038	453.763	380.577	0.0338291	0.0391811	0.0179997	0.0250378	0.0255929	0.0131514	-0.253752	0.0146017
PH_mr_0004106	hsa-miR-4261	128.738	127.679	122.219	127.409	128.209	124.814	0.0319938	0.00819672	0.0195982	0.0044298	0.00584386	0.0294071	-0.0387131	0.328516
PH_mr_0004327	hsa-miR-4270	2079.42	1994.12	1830.45	1779.01	2036.77	1804.73	0.0181227	0.0296376	0.0214292	0.0207253	0.0296122	0.0201529	-0.174499	0.0431088
PH_mr_0004328	hsa-miR-4271	1049.51	1035.74	748.413	623.835	1042.62	686.124	0.0261951	0.0224705	0.0291899	0.035579	0.00934186	0.128388	-0.603677	0.0295394
PH_mr_0004329	hsa-miR-4274	112.315	104.368	100.512	102.399	108.342	101.456	0.0460346	0.120957	0.129956	0.0299492	0.051866	0.0131555	-0.0947379	0.233824
PH_mr_0004059	hsa-miR-4281	1375.33	1589.36	1337.8	1173.11	1482.35	1255.46	0.00404383	0.0326934	0.00162558	0.031778	0.102098	0.0927571	-0.239672	0.234915
PH_mr_0004334	hsa-miR-4283	110.196	110.196	94.8493	98.1525	110.196	96.5009	0.0391108	0.0618626	0.0485437	0.0151741	0	0.0242041	-0.191456	0.0142343
PH_mr_0004335	hsa-miR-4284	3304.82	3542.69	6098.19	4196.02	3423.75	5147.11	0.0442374	0.0338736	0.0144282	0.0332813	0.0491282	0.26132	0.588182	0.214004
PH_mr_0004336	hsa-miR-4286	11208.7	9853.53	8651.1	7718.18	10531.1	8184.64	0.0343804	0.0155912	0.00796315	0.0306896	0.090994	0.080599	-0.363668	0.104072
PH_mr_0004114	hsa-miR-4288	92.1831	89.0044	75.5019	74.0862	90.5937	74.7941	0.0384209	0.0645418	0.0390431	0.0614052	0.0248108	0.0133837	-0.276487	0.0119102
PH_mr_0004339	hsa-miR-4290	181.187	172.711	206.215	179.789	176.949	193.002	0.0150395	0.0237267	0.0187819	0.0653628	0.0338734	0.0968166	0.125279	0.366834
PH_mr_0004097	hsa-miR-4294	2253.19	2180.08	1873.86	1862.54	2216.63	1868.2	0.0133737	0.0201899	0.0300884	0.0138257	0.0233224	0.00428658	-0.246721	0.011084
PH_mr_0004306	hsa-miR-4298	3188.26	3188.26	2584.05	2416.06	3188.26	2500.06	0.00390514	0.0303115	0.0282926	0.0340661	0	0.0475142	-0.35081	0.0145715
PH_mr_0004305	hsa-miR-4299	867.263	848.72	658.282	658.282	857.992	658.282	0.0409036	0.0256928	0.0236992	0.011867	0.0152817	0	-0.382257	0.00214824
PH_mr_0004132	hsa-miR-4300	102.249	100.66	89.1866	91.0742	101.454	90.1304	0.064092	0.0306122	0.03125	0.0425532	0.0110774	0.0148085	-0.170746	0.0116636
PH_mr_0004308	hsa-miR-4302	102.249	97.481	89.1866	83.524	99.865	86.3553	0.0327327	0.0734553	0.0182321	0.0580936	0.0337611	0.0463677	-0.209695	0.0675468
PH_mr_0004099	hsa-miR-4305	187.545	199.73	197.249	193.474	193.637	195.361	0.108463	0.0394457	0.0336967	0.02791	0.0444965	0.0136639	0.0127856	0.812303
PH_mr_0004134	hsa-miR-4306	149.4	145.692	126.466	162.801	147.546	144.633	0.0251022	0.0283279	0.0359712	0.032075	0.0177729	0.177642	-0.028764	0.887935
PH_mr_0004055	hsa-miR-4313	108.077	117.613	133.072	117.028	112.845	125.05	0.061859	0.0456164	0.0612399	0.0403233	0.0597555	0.0907231	0.148165	0.321035
PH_mr_0004102	hsa-miR-4314	607.137	603.428	539.839	486.987	605.283	513.413	0.0255847	0.0212521	0.0423563	0.039332	0.00433238	0.0727904	-0.237489	0.074031
PH_mr_0001369	hsa-miR-432-5p	96.9512	94.832	85.8834	81.6364	95.8916	83.7599	0.0393121	0.0550136	0.0125058	0.0307646	0.0156267	0.0358533	-0.195144	0.0362009
PH_mr_0004057	hsa-miR-4321	122.381	112.315	109.95	112.309	117.348	111.129	0.0541411	0.014057	0.0547935	0.0477535	0.0606548	0.0150129	-0.0785534	0.352072
PH_mr_0004313	hsa-miR-4323	899.58	916.003	1009.84	1223.13	907.792	1116.48	0.0279672	0.0205328	0.0271616	0.0314502	0.0127927	0.135085	0.29853	0.190325
PH_mr_0004104	hsa-miR-4324	369.792	342.243	344.006	350.14	356.017	347.073	0.0651966	0.0640722	0.0746433	0.037665	0.0547166	0.0124981	-0.0367096	0.591008
PH_mr_0004322	hsa-miR-4327	285.026	283.966	261.897	263.785	284.496	262.841	0.0273219	0.0166639	0.0355488	0.0302396	0.00263354	0.00507797	-0.114219	0.0024886
PH_mr_0004704	hsa-miR-4417	120.262	114.434	97.2087	103.343	117.348	100.276	0.0632216	0.0137203	0.0323748	0.0340146	0.0351159	0.0432583	-0.226818	0.056277
PH_mr_0004706	hsa-miR-4419a	824.88	765.014	618.644	592.218	794.947	605.431	0.0248277	0.0162391	0.0487453	0.0472139	0.053251	0.0308636	-0.392896	0.0285375
PH_mr_0005219	hsa-miR-4419b	6637.18	6637.18	4840.14	5527.21	6637.18	5183.68	0.0200978	0.0273171	0.0220796	0.0153994	0	0.093723	-0.356595	0.051577
PH_mr_0004709	hsa-miR-4421	89.5342	87.9448	77.8613	79.277	88.7395	78.5692	0.0184781	0.0506849	0.0388857	0.0308157	0.0126646	0.0127407	-0.175613	0.0107727
PH_mr_0004714	hsa-miR-4428	1143.28	1150.17	1029.66	844.206	1146.73	936.932	0.0239921	0.0214936	0.00683975	0.00987577	0.00424689	0.139961	-0.291505	0.152189
PH_mr_0004715	hsa-miR-4429	340.654	338.534	467.64	341.174	339.594	404.407	0.0259293	0.0477045	0.0244047	0.0479063	0.00441252	0.221126	0.251997	0.413205
PH_mr_0004716	hsa-miR-4430	794.682	731.637	592.218	584.668	763.16	588.443	0.0245288	0.0113663	0.0250724	0.0161966	0.0584142	0.00907274	-0.375082	0.0314681
PH_mr_0004719	hsa-miR-4433-3p	420.652	412.705	283.132	277.941	416.678	280.537	0.0275082	0.0373754	0.0374486	0.0244755	0.0134858	0.0130836	-0.570744	0.00121304
PH_mr_0008008	hsa-miR-4433-5p	171.122	152.049	154.779	178.373	161.585	166.576	0.0187047	0.025466	0.0557987	0.0276094	0.0834618	0.100157	0.0438852	0.773412
PH_mr_0004721	hsa-miR-4436a	149.4	147.811	144.869	141.566	148.606	143.218	0.0263179	0.034553	0.0423061	0.025872	0.00756264	0.0163089	-0.053278	0.0988606
PH_mr_0004956	hsa-miR-4436b-3p	552.569	527.139	494.066	501.616	539.854	497.841	0.0220298	0.0288714	0.0491205	0.0419393	0.0333083	0.0107239	-0.116885	0.0868745
PH_mr_0004595	hsa-miR-4436b-5p	172.181	178.009	191.114	176.486	175.095	183.8	0.0447475	0.044628	0.0348915	0.0477215	0.0235346	0.0562781	0.0699993	0.384083
PH_mr_0004722	hsa-miR-4437	93.7725	92.7129	81.6364	85.4115	93.2427	83.524	0.0232558	0.0280663	0.0132218	0.0227273	0.0080353	0.0319596	-0.1588	0.0383658
PH_mr_0004523	hsa-miR-4440	130.858	125.56	112.781	116.084	128.209	114.433	0.0216865	0.0445356	0.0139682	0.0336134	0.0292193	0.0204113	-0.163996	0.0477028
PH_mr_0005016	hsa-miR-4441	170.062	161.585	139.679	141.094	165.824	140.386	0.0452174	0.0356908	0.02	0.0136054	0.036146	0.00713049	-0.240247	0.0273697
PH_mr_0004724	hsa-miR-4442	241.583	243.173	203.383	219.899	242.378	211.641	0.0226244	0.0186278	0.0390675	0.0528936	0.00463677	0.0551811	-0.195638	0.0657485
PH_mr_0004725	hsa-miR-4443	68484.1	68484.1	61472.2	61472.2	68484.1	61472.2	0.0165482	0	0	0.0116708	0	0	-0.155834	0
PH_mr_0004726	hsa-miR-4444	135.096	132.447	112.781	109.95	133.771	111.365	0.00463115	0.0197124	0.00813008	0.0353982	0.0140021	0.0179773	-0.26447	0.00740314
PH_mr_0004903	hsa-miR-4445-3p	82.1171	83.1767	72.6706	71.7268	82.6469	72.1987	0.012987	0.0720426	0.032127	0.0405538	0.00906547	0.00924323	-0.194988	0.00457928
PH_mr_0004607	hsa-miR-4446-3p	283.966	282.907	307.198	308.142	283.437	307.67	0.0421834	0.0292268	0.0378582	0.055808	0.00264339	0.00216904	0.118359	0.000856
PH_mr_0004729	hsa-miR-4447	226.749	230.458	162.801	174.126	228.603	168.464	0.0427343	0.0529788	0.0336954	0.014245	0.011471	0.0475366	-0.44041	0.00967413
PH_mr_0004730	hsa-miR-4448	14902.4	13986.4	16137.1	14595.5	14444.4	15366.3	0.0143228	0.0342967	0.00737873	0.00936615	0.0448417	0.0709419	0.0892583	0.411958
PH_mr_0004524	hsa-miR-4449	261.715	246.351	263.785	281.245	254.033	272.515	0.0216828	0.0313752	0.00603502	0.0527674	0.0427656	0.0453038	0.101316	0.252939
PH_mr_0004731	hsa-miR-4450	127.679	138.275	135.903	112.781	132.977	124.342	0.0128724	0.0237528	0.0236756	0.0216328	0.0563432	0.131492	-0.0968582	0.567196
PH_mr_0005019	hsa-miR-4451	419.062	413.764	399.216	457.258	416.413	428.237	0.0281684	0.00287001	0.0251564	0.0338712	0.00899627	0.0958393	0.0403946	0.724221
PH_mr_0004733	hsa-miR-4454	58964.9	58964.9	56729.3	56729.3	58964.9	56729.3	0.000382744	0.0131217	0.0206783	0.0105602	0	0	-0.0557615	0
PH_mr_0005021	hsa-miR-4455	287.145	249.53	354.859	310.973	268.338	332.916	0.019162	0.0269853	0.02585	0.0497468	0.0991206	0.0932118	0.31111	0.155008
PH_mr_0005201	hsa-miR-4456	165.824	167.413	168.464	157.138	166.618	162.801	0.0209645	0.037037	0.0188473	0.0534	0.00674506	0.04919	-0.0334374	0.573121
PH_mr_0005023	hsa-miR-4458	102.249	94.832	83.9959	79.277	98.5406	81.6364	0.0511821	0.0698426	0.0372484	0.10294	0.0532231	0.0408732	-0.271504	0.061446
PH_mr_0004525	hsa-miR-4459	7199.82	6978.37	5515.89	5664.06	7089.09	5589.97	0.00438034	0.0100804	0.0255566	0.0133186	0.0220888	0.0187432	-0.34276	0.00780534
PH_mr_0004735	hsa-miR-4461	107.547	104.898	105.231	109.006	106.222	107.118	0.0208863	0.0743925	0.0313526	0.0343136	0.0176336	0.0249201	0.0121163	0.735097
PH_mr_0004527	hsa-miR-4462	154.698	149.4	143.926	129.297	152.049	136.611	0.043069	0.0200006	0.0134881	0.0340749	0.0246379	0.0757178	-0.154461	0.185626
PH_mr_0004737	hsa-miR-4463	1684.2	1955.45	1382.63	1123.56	1819.82	1253.1	0.0176501	0.0276324	0.0188261	0.00814231	0.105397	0.146188	-0.5383	0.0942808
PH_mr_0004738	hsa-miR-4465	99.6001	92.1831	107.59	104.287	95.8916	105.939	0.0464312	0.0170992	0.0469395	0.0141875	0.0546933	0.0220479	0.143752	0.13176
PH_mr_0004528	hsa-miR-4466	415.354	402.639	320.883	315.692	408.996	318.288	0.0374184	0.0127855	0.0216568	0.0231415	0.0219826	0.0115318	-0.361756	0.005682
PH_mr_0004529	hsa-miR-4467	1761.54	1725.52	1589.79	1755.42	1743.53	1672.6	0.0261569	0.0385742	0.0704786	0.068437	0.0146105	0.0700224	-0.0599177	0.490719
PH_mr_0005028	hsa-miR-4468	145.162	145.692	124.578	122.219	145.427	123.398	0.0364499	0.0377964	0.0369185	0.0363696	0.00257598	0.0135202	-0.236969	0.00299914
PH_mr_0004739	hsa-miR-4470	229.398	227.809	195.833	211.405	228.603	203.619	0.0144333	0.0253416	0.0325581	0.0303585	0.00491615	0.0540777	-0.166974	0.0857047
PH_mr_0004740	hsa-miR-4472	506.477	514.424	387.891	397.329	510.451	392.61	0.00545114	0.00606964	0.0387934	0.0181704	0.0110084	0.0169978	-0.378675	0.00272928
PH_mr_0005211	hsa-miR-4475	114.434	115.494	94.8493	100.04	114.964	97.4447	0.0443045	0.0363005	0.0468312	0.126295	0.00651711	0.0376667	-0.238527	0.0221058
PH_mr_0004741	hsa-miR-4476	134.036	142.513	125.994	131.656	138.275	128.825	0.0262056	0.0362973	0.0257539	0.0457115	0.0433475	0.0310816	-0.102123	0.204919
PH_mr_0005035	hsa-miR-4478	292.443	319.462	247.269	214.709	305.953	230.989	0.0273676	0.0400182	0.00564357	0.0551287	0.0624458	0.0996739	-0.405486	0.071236
PH_mr_0004746	hsa-miR-4481	603.428	615.614	637.047	523.794	609.521	580.421	0.0238741	0.00784151	0.0132399	0.0340532	0.014136	0.137972	-0.0705764	0.660203
PH_mr_0005038	hsa-miR-4483	98.0108	99.6001	91.0742	81.6364	98.8054	86.3553	0.026343	0.0435191	0.0655007	0.0384209	0.0113744	0.0772794	-0.194306	0.121407
PH_mr_0004748	hsa-miR-4484	1201.03	1093.48	1173.11	1180.19	1147.26	1176.65	0.0159844	0.0275344	0.0263165	0.0119262	0.0662862	0.0042537	0.0364983	0.640145
PH_mr_0004749	hsa-miR-4485	884.216	965.803	945.19	1455.3	925.01	1200.24	0.0262901	0.0132667	0.00759974	0.0122261	0.062368	0.300524	0.375788	0.398225
PH_mr_0004750	hsa-miR-4486	7442.46	7199.82	8058.89	8497.74	7321.14	8278.31	0.00698563	0.00973098	0.0141401	0.0109819	0.0234355	0.0374856	0.177269	0.0622775
PH_mr_0004751	hsa-miR-4487	109.136	103.309	101.456	99.5681	106.222	100.512	0.01	0.00575432	0.0383129	0.0389851	0.0387939	0.013279	-0.0797226	0.203268
PH_mr_0004532	hsa-miR-4488	1138.51	1296.39	1796.47	1485.5	1217.45	1640.99	0.0378968	0.0469428	0.0201502	0.042355	0.0916962	0.134	0.430698	0.135817
PH_mr_0004752	hsa-miR-4489	122.381	115.494	121.747	132.128	118.937	126.938	0.0184763	0.0645177	0.0114564	0.0756926	0.040946	0.0578303	0.093917	0.32771
PH_mr_0004533	hsa-miR-4492	4071.95	5241.19	3734.51	3275.37	4656.57	3504.94	0.030987	0.0380404	0.0139194	0.0530793	0.177551	0.0926308	-0.409878	0.208164
PH_mr_0004757	hsa-miR-4494	98.0108	92.7129	78.8051	83.0521	95.3618	80.9286	0.00651147	0.0278592	0.0267498	0.0243945	0.0392837	0.0371076	-0.236762	0.0511235
PH_mr_0004758	hsa-miR-4496	432.837	431.777	396.857	408.654	432.307	402.755	0.0190335	0.014218	0.0147344	0.00608367	0.0017331	0.020712	-0.102152	0.0378949
PH_mr_0004759	hsa-miR-4497	9290.36	8811.96	12256.3	11404.6	9051.16	11830.4	0.0147282	0.0143975	0.00816556	0.0324932	0.0373741	0.0509095	0.386329	0.0295265
PH_mr_0004534	hsa-miR-4498	263.834	264.894	222.259	236.887	264.364	229.573	0.0206685	0.0193834	0.0234645	0.0467977	0.0028341	0.0450572	-0.203574	0.0416722
PH_mr_0005041	hsa-miR-4499	316.283	299.33	239.719	225.09	307.807	232.404	0.00200934	0.0406858	0.0328654	0.0324448	0.0389456	0.0445082	-0.405388	0.021344
PH_mr_0004155	hsa-miR-449b-3p	132.447	151.519	146.757	139.679	141.983	143.218	0.0245902	0.0340983	0.0166399	0.0327424	0.0949845	0.0349476	0.0124898	0.914495
PH_mr_0004760	hsa-miR-4502	206.088	187.545	167.52	159.97	196.816	163.745	0.0515647	0.0341257	0.0108108	0.00939052	0.0666184	0.0326043	-0.2654	0.0806876
PH_mr_0004761	hsa-miR-4505	5681.45	5757.21	3942.14	3162.59	5719.33	3552.36	0.0365539	0.0209052	0.00246563	0.0382782	0.00936652	0.155173	-0.687065	0.0311424
PH_mr_0004762	hsa-miR-4506	282.377	267.013	259.066	258.594	274.695	258.83	0.0367438	0.0343344	0.0123278	0.0279363	0.0395489	0.00128916	-0.0858261	0.175031
PH_mr_0004535	hsa-miR-4507	2404.18	2404.18	1661.99	1687.47	2404.18	1674.73	0.0681926	0.0262784	0.0284405	0.0283952	0	0.010759	-0.521618	0.000304939
PH_mr_0004536	hsa-miR-4508	3542.69	3304.82	2325.93	2145.2	3423.75	2235.56	0.0124461	0.0338203	0.0444942	0.0569961	0.0491282	0.0571656	-0.61494	0.0154391
PH_mr_0008113	hsa-miR-450a-3p	109.136	109.136	100.512	107.59	109.136	104.051	0.0612255	0.0628325	0.0378886	0.0385743	0	0.0481025	-0.0688394	0.287301
PH_mr_0004764	hsa-miR-4510	267.013	253.239	231.696	234.528	260.126	233.112	0.0244484	0.0488885	0.01937	0.0323195	0.0374435	0.00858834	-0.158186	0.0615582
PH_mr_0004537	hsa-miR-4513	395.222	385.686	310.973	320.883	390.454	315.928	0.0115434	0.0314743	0.0249899	0.0457409	0.0172699	0.0221796	-0.305554	0.0084064
PH_mr_0004767	hsa-miR-4514	117.613	123.97	107.118	96.2649	120.792	101.692	0.0547997	0.0432438	0.0413337	0.0660524	0.0372161	0.0754685	-0.24832	0.093469
PH_mr_0004768	hsa-miR-4516	6432.16	6432.16	6725.33	7511.97	6432.16	7118.65	0.0149005	0.0515468	0.0242835	0.00536604	0	0.0781377	0.146302	0.223033
PH_mr_0004773	hsa-miR-4521	227.809	397.341	385.532	273.694	312.575	329.613	0.0364938	0.00516796	0.0494851	0.0465801	0.383516	0.23992	0.0765714	0.882186
PH_mr_0004777	hsa-miR-4525	2180.08	2079.42	1081.56	906.023	2129.75	993.794	0.0165244	0.021987	0.0176146	0.0261241	0.0334205	0.124902	-1.09966	0.00783996
PH_mr_0004540	hsa-miR-4526	124.5	114.434	103.343	110.893	119.467	107.118	0.0234137	0.0504696	0.0135981	0.0269563	0.0595788	0.0498401	-0.157409	0.188661
PH_mr_0004780	hsa-miR-4530	3116.74	2913.83	2687.4	3532.07	3015.29	3109.73	0.0270215	0.0276224	0.0389567	0.0347035	0.0475836	0.192067	0.0444958	0.848031
PH_mr_0005048	hsa-miR-4531	117.083	121.321	106.175	103.815	119.202	104.995	0.0141875	0.038509	0.0366276	0.0451178	0.0251416	0.01589	-0.183093	0.0279278
PH_mr_0004541	hsa-miR-4532	301.979	289.794	315.692	302.008	295.887	308.85	0.0212043	0.0525445	0.00167186	0.00746574	0.0291199	0.0313309	0.0618622	0.292708
PH_mr_0004542	hsa-miR-4533	240.524	238.405	196.305	201.968	239.464	199.136	0.0185672	0.0271522	0.0465321	0.0453309	0.00625758	0.0201073	-0.266054	0.0055725
PH_mr_0004781	hsa-miR-4534	5893.36	5681.45	5224.73	4840.14	5787.4	5032.44	0.0255114	0.0133283	0.00409193	0.0363732	0.0258919	0.0540384	-0.201659	0.0751617
PH_mr_0004783	hsa-miR-4535	254.828	235.226	232.64	242.078	245.027	237.359	0.0214784	0.0392678	0.0222699	0.00701235	0.0565685	0.0281156	-0.0458687	0.553906
PH_mr_0004785	hsa-miR-4538	160.526	153.638	139.679	145.341	157.082	142.51	0.0510474	0.0290593	0.0635037	0.0137253	0.031003	0.028097	-0.140457	0.082217
PH_mr_0004544	hsa-miR-4539	478.928	461.975	377.981	381.285	470.452	379.633	0.0222871	0.0353703	0.0145363	0.00825655	0.0254813	0.00615258	-0.309441	0.00892142
PH_mr_0004547	hsa-miR-4632-3p	95.3618	96.9512	87.771	89.6585	96.1565	88.7147	0.0422224	0.0123718	0.0217596	0.0537355	0.0116877	0.0150448	-0.116211	0.0264033
PH_mr_0008612	hsa-miR-4632-5p	8290.12	8290.12	7718.18	8250.47	8290.12	7984.33	0.0144762	0.0112062	0.0340622	0.0555048	0	0.0471405	-0.0542225	0.36943
PH_mr_0004788	hsa-miR-4633-5p	464.094	440.784	473.303	483.212	452.439	478.257	0.0406424	0.0186047	0.0278438	0.0224198	0.0364317	0.0146514	0.0800644	0.17835
PH_mr_0004548	hsa-miR-4634	86.3554	89.0044	158.082	177.901	87.6799	167.992	0.019174	0.031497	0.0413278	0.0178917	0.0213627	0.0834227	0.938072	0.0151457
PH_mr_0004789	hsa-miR-4635	321.051	303.039	262.841	260.482	312.045	261.661	0.0308591	0.00699328	0.0126068	0.0173956	0.0408177	0.00637608	-0.254054	0.0309985
PH_mr_0004608	hsa-miR-4638-3p	89.5342	84.2363	86.8272	85.8834	86.8852	86.3553	0.0248805	0.061859	0.0703046	0.0396077	0.0431163	0.00772794	-0.00882592	0.862069
PH_mr_0004549	hsa-miR-4638-5p	2493.71	2421.13	2526.95	2819.52	2457.42	2673.24	0.0152587	0.0119954	0.0409833	0.027607	0.0208847	0.0773886	0.121444	0.288507
PH_mr_0004550	hsa-miR-4640-5p	253.239	240.524	211.405	241.134	246.881	226.27	0.029638	0.0187884	0.0434038	0.0297622	0.0364175	0.0929045	-0.125773	0.33042
PH_mr_0004792	hsa-miR-4641	86.8852	84.2363	81.6364	92.018	85.5608	86.8272	0.0477219	0.0417362	0.0438526	0.0652324	0.0218919	0.0845454	0.0211978	0.835123
PH_mr_0004793	hsa-miR-4644	1078.65	960.506	788.523	775.31	1019.58	781.917	0.0194483	0.02482	0.0125904	0.0216445	0.0819355	0.0119487	-0.382884	0.0572343
PH_mr_0004911	hsa-miR-4646-3p	168.473	184.366	207.158	191.114	176.419	199.136	0.036696	0.0115863	0.0367976	0.0419528	0.0637033	0.0569707	0.174747	0.181907
PH_mr_0004794	hsa-miR-4646-5p	1858.5	1784.33	1617.63	1873.86	1821.41	1745.75	0.0329489	0.034593	0.03133	0.0143048	0.0287943	0.103787	-0.061213	0.627694
PH_mr_0004795	hsa-miR-4647	121.321	118.672	102.399	101.456	119.997	101.928	0.018018	0.0132444	0.0103406	0.0589399	0.0156094	0.00654729	-0.235453	0.00600032
PH_mr_0004796	hsa-miR-4648	106.487	106.487	95.793	91.0742	106.487	93.4336	0.021387	0.0245124	0.0691032	0.0539274	0	0.0357125	-0.188669	0.0311512
PH_mr_0004610	hsa-miR-4649-3p	149.93	150.99	136.375	133.072	150.46	134.724	0.031359	0.0238904	0.0140337	0.0520918	0.00497963	0.0173371	-0.159374	0.0119324
PH_mr_0004552	hsa-miR-4649-5p	1296.39	1233.35	1072.6	1029.66	1264.87	1051.13	0.0332242	0.0304731	0.0224835	0.0264429	0.0352443	0.0288874	-0.267049	0.0303967
PH_mr_0004553	hsa-miR-4651	770.841	794.682	584.668	571.927	782.762	578.297	0.0263511	0.0425753	0.0567236	0.0293983	0.0215362	0.0155789	-0.436761	0.00434119
PH_mr_0004913	hsa-miR-4652-3p	95.8916	95.8916	85.8834	92.4898	95.8916	89.1866	0	0.0271577	0.0771119	0.0483872	0	0.0523783	-0.104577	0.179503
PH_mr_0005240	hsa-miR-4652-5p	105.958	107.547	89.1866	98.1525	106.752	93.6696	0.103755	0.0146408	0.0158567	0.019802	0.0105276	0.0676828	-0.188615	0.102773
PH_mr_0004914	hsa-miR-4653-3p	5617.34	5938.39	3218.74	2892.67	5777.87	3055.7	0.0158155	0.0264326	0.0217011	0.0077766	0.0392909	0.0754553	-0.919032	0.00699056
PH_mr_0004798	hsa-miR-4654	183.307	181.187	165.16	170.351	182.247	167.756	0.0245866	0.0743293	0.0114798	0.0176253	0.00822217	0.0218795	-0.119533	0.0354453
PH_mr_0004611	hsa-miR-4655-3p	145.692	138.275	118.444	111.837	141.983	115.14	0.0281134	0.00431933	0.0160954	0.00869565	0.0369384	0.0405717	-0.302326	0.0325676
PH_mr_0004554	hsa-miR-4655-5p	5241.19	4885.7	3606.16	4436.68	5063.45	4021.42	0.00988226	0.0124878	0.0225745	0.00751568	0.0496436	0.146035	-0.332415	0.14745
PH_mr_0004555	hsa-miR-4656	8945.47	8878.72	7112.75	6098.19	8912.09	6605.47	0.0271399	0.0259705	0.0319409	0.0273229	0.00529637	0.108607	-0.432102	0.0453002
PH_mr_0004799	hsa-miR-4657	170.062	169.002	138.263	149.588	169.532	143.926	0.0196677	0.052525	0.0249622	0.0383197	0.00441942	0.0556412	-0.236236	0.0459569
PH_mr_0004240	hsa-miR-466	129.268	129.798	127.881	97.2087	129.533	112.545	0.0499534	0.0405949	0.0709092	0.036876	0.00289205	0.192713	-0.202819	0.383428
PH_mr_0004557	hsa-miR-4664-5p	433.896	405.818	411.957	427.53	419.857	419.743	0.0246839	0.0327504	0.0284276	0.0104387	0.0472892	0.0262333	-0.000390085	0.995001
PH_mr_0004558	hsa-miR-4665-5p	451.379	478.928	319.467	305.783	465.154	312.625	0.0308157	0.0151188	0.038236	0.0111745	0.0418788	0.0309526	-0.573274	0.0100153
PH_mr_0004918	hsa-miR-4667-3p	184.366	184.366	169.879	239.719	184.366	204.799	0.0483836	0.0557147	0.0272474	0.0426191	0	0.241133	0.151634	0.617679
PH_mr_0004803	hsa-miR-4667-5p	4885.7	4916.96	4436.68	4134.2	4901.33	4285.44	0.0155263	0.0316146	0.0187669	0.0160509	0.00450946	0.0499098	-0.19373	0.0558848
PH_mr_0004805	hsa-miR-4669	1031.5	1031.5	893.282	879.125	1031.5	886.204	0.00962144	0.0317739	0.0206753	0.0245115	0	0.0112956	-0.21903	0.00236496
PH_mr_0004808	hsa-miR-4672	120.262	119.202	117.028	115.612	119.732	116.32	0.0181818	0.0173913	0.0392537	0.0148039	0.00625758	0.00860576	-0.0417089	0.0610626
PH_mr_0004560	hsa-miR-4674	147.811	147.811	128.353	118.444	147.811	123.398	0.0706622	0.0345763	0.0142857	0.0373695	0	0.0567849	-0.260428	0.0388116
PH_mr_0004810	hsa-miR-4676-5p	105.958	104.368	96.2649	103.343	105.163	99.8041	0.043069	0.0937933	0.029565	0.00934579	0.0106868	0.0501494	-0.0754551	0.277622
PH_mr_0004813	hsa-miR-4681	159.466	152.579	134.488	136.375	156.023	135.432	0.0535911	0.0181216	0.0118634	0.0346573	0.0312135	0.00985515	-0.204191	0.028778
PH_mr_0004922	hsa-miR-4684-3p	391.513	380.918	446.405	443.102	386.215	444.753	0.0350979	0.00768434	0.018364	0.0144437	0.0193994	0.00525172	0.2036	0.00886751
PH_mr_0004923	hsa-miR-4685-3p	300.39	301.979	347.781	277.47	301.184	312.625	0.0215686	0.00851165	0.0595253	0.0309421	0.00373143	0.159032	0.0537864	0.775802
PH_mr_0004562	hsa-miR-4685-5p	175.89	194.962	151.948	145.813	185.426	148.88	0.0584464	0.00306558	0.0465484	0.0431425	0.072731	0.0291359	-0.316689	0.0676039
PH_mr_0004614	hsa-miR-4687-3p	412.705	395.222	327.961	372.791	403.963	350.376	0.0212378	0.0309444	0.0440915	0.021316	0.0306027	0.0904716	-0.20532	0.155792
PH_mr_0004563	hsa-miR-4687-5p	546.211	552.569	623.835	695.089	549.39	659.462	0.0384124	0.0347243	0.0144621	0.0280773	0.00818253	0.076403	0.263459	0.0913589
PH_mr_0004565	hsa-miR-4688	765.014	838.125	775.31	671.967	801.569	723.639	0.0392184	0.0171558	0.0193995	0.0207377	0.0644949	0.100982	-0.147558	0.343373
PH_mr_0004566	hsa-miR-4689	2421.13	2460.34	1755.42	1499.66	2440.73	1627.54	0.0183734	0.0442826	0.0217498	0.0321118	0.0113579	0.11112	-0.584623	0.024389
PH_mr_0004615	hsa-miR-4690-3p	79.4682	78.9384	74.0862	75.9738	79.2033	75.03	0.00783733	0.0863682	0.0194177	0.0408629	0.00472981	0.0177888	-0.0780925	0.0509886
PH_mr_0004567	hsa-miR-4690-5p	511.775	518.133	503.031	495.953	514.954	499.492	0.00860215	0.0138067	0.0223048	0.00384615	0.00872971	0.0100204	-0.0439807	0.0830412
PH_mr_0004816	hsa-miR-4692	105.428	110.196	96.2649	92.018	107.812	94.1414	0.0773292	0.00934579	0.0343386	0.043218	0.0312725	0.0318996	-0.195614	0.0504505
PH_mr_0004925	hsa-miR-4695-3p	270.192	277.609	328.905	353.915	273.9	341.41	0.0424825	0.0465385	0.0250888	0.012298	0.019148	0.0517991	0.317855	0.0353606
PH_mr_0004569	hsa-miR-4695-5p	8488.26	8488.26	8250.47	8058.89	8488.26	8154.68	0.0189565	0.00594829	0.0219256	0.0228516	0	0.0166128	-0.0578413	0.0734882
PH_mr_0004616	hsa-miR-4697-3p	81.0576	89.5342	81.6364	83.0521	85.2959	82.3443	0.0587136	0.0414431	0.0174242	0.0526372	0.0702715	0.0121566	-0.0508074	0.563101
PH_mr_0004570	hsa-miR-4697-5p	151.519	148.87	140.15	136.375	150.195	138.263	0.0229065	0.0205479	0.00768093	0.010885	0.012471	0.0193067	-0.119422	0.0353762
PH_mr_0004818	hsa-miR-4698	133.507	126.619	114.669	118.916	130.063	116.792	0.0485591	0.0206845	0.0535522	0.0495414	0.0374435	0.025713	-0.155268	0.0817078
PH_mr_0004617	hsa-miR-4700-3p	105.958	114.434	112.309	109.95	110.196	111.129	0.0474162	0.0226043	0.0682502	0.0222054	0.0543928	0.0150129	0.0121698	0.851625
PH_mr_0004819	hsa-miR-4700-5p	309.396	351.249	298.233	289.267	330.323	293.75	0.0362537	0.0374943	0.0218518	0.0251583	0.0895933	0.0215824	-0.169289	0.229592
PH_mr_0004926	hsa-miR-4701-3p	246.881	261.715	266.616	237.831	254.298	252.224	0.0206668	0.00390625	0.0171233	0.0133016	0.0412479	0.0806988	-0.0118182	0.909766
PH_mr_0004820	hsa-miR-4701-5p	453.498	485.286	665.832	618.644	469.392	642.238	0.0453198	0.0308135	0.0404656	0.029352	0.0478853	0.0519549	0.452315	0.0260356
PH_mr_0004571	hsa-miR-4706	4046.52	4046.52	3040.84	2635.49	4046.52	2838.16	0.0192657	0.00987624	0.00285803	0.0153533	0	0.10099	-0.511724	0.0269986
PH_mr_0004618	hsa-miR-4707-3p	294.032	294.032	289.267	302.48	294.032	295.873	0.0297802	0.0227713	0.0298255	0.0359268	0	0.0315773	0.00900392	0.806689
PH_mr_0004928	hsa-miR-4709-3p	192.313	184.366	154.779	158.082	188.34	156.431	0.175572	0.0397727	0.00588235	0.0678996	0.0298357	0.0149314	-0.267814	0.0177035
PH_mr_0004824	hsa-miR-4710	534.556	498.53	457.258	539.839	516.543	498.549	0.0296153	0.0113402	0.0201003	0.0265839	0.0493162	0.117126	-0.0511551	0.728178
PH_mr_0005307	hsa-miR-4712-3p	117.083	120.792	103.815	100.512	118.937	102.164	0.0508391	0.0460131	0.0311706	0.069282	0.0220479	0.0228626	-0.219322	0.02122
PH_mr_0004930	hsa-miR-4713-3p	112.315	108.607	100.512	92.018	110.461	96.2649	0.0166543	0.0285714	0.0366972	0.0532692	0.0237398	0.0623918	-0.198452	0.0920823
PH_mr_0004827	hsa-miR-4713-5p	410.056	419.062	440.742	509.638	414.559	475.19	0.056	0.0171033	0.0499617	0.0218007	0.0153621	0.10252	0.196927	0.22306
PH_mr_0004933	hsa-miR-4716-3p	434.956	415.354	358.162	331.265	425.155	344.713	0.0205147	0.0361281	0.0471862	0.0262501	0.0326018	0.0551747	-0.302591	0.0402318
PH_mr_0004619	hsa-miR-4717-3p	120.792	120.262	111.837	106.175	120.527	109.006	0.0370623	0.0130187	0.0840832	0.0258515	0.00310816	0.0367328	-0.144947	0.0558679
PH_mr_0004573	hsa-miR-4721	449.26	424.36	388.835	415.26	436.81	402.048	0.0396385	0.0385692	0.00402803	0.0177189	0.0403081	0.0464765	-0.11964	0.195605
PH_mr_0004620	hsa-miR-4722-3p	365.024	348.6	465.752	474.246	356.812	469.999	0.0345222	0.0619786	0.0225354	0.0420822	0.0325469	0.012779	0.397494	0.00660533
PH_mr_0004574	hsa-miR-4722-5p	238.405	233.107	234.528	241.606	235.756	238.067	0.0440293	0.0246361	0.0183646	0.0509427	0.01589	0.021024	0.0140752	0.653233
PH_mr_0004935	hsa-miR-4723-3p	380.918	360.256	411.957	406.295	370.587	409.126	0.0177859	0.00599328	0.0182978	0.0354097	0.0394241	0.00978695	0.142734	0.0693172
PH_mr_0004834	hsa-miR-4723-5p	3837.25	3837.25	3773.21	3942.14	3837.25	3857.68	0.026408	0.0252593	0.0236299	0.0221038	0	0.0309657	0.0076576	0.831488
PH_mr_0004621	hsa-miR-4725-3p	397.341	369.792	340.23	360.994	383.566	350.612	0.0357124	0.026421	0.0217962	0.030207	0.0507867	0.0418744	-0.129601	0.196238
PH_mr_0004575	hsa-miR-4725-5p	142.513	149.4	150.532	172.711	145.957	161.621	0.0234403	0.0171978	0.0277128	0.0165588	0.0333662	0.0970336	0.147078	0.309762
PH_mr_0004576	hsa-miR-4726-5p	152.579	147.811	125.994	144.869	150.195	135.432	0.0507246	0.038665	0.0164565	0.011547	0.0224478	0.0985515	-0.149272	0.268627
PH_mr_0004937	hsa-miR-4727-3p	239.464	232.577	201.968	205.271	236.021	203.619	0.0310682	0.0418081	0.0485295	0.0202739	0.0206339	0.011471	-0.213039	0.0136108
PH_mr_0004623	hsa-miR-4728-3p	430.188	440.254	509.638	665.832	435.221	587.735	0.0247776	0.039627	0.0110958	0.0179873	0.0163543	0.187918	0.433419	0.190648
PH_mr_0004577	hsa-miR-4728-5p	7592.39	7592.39	6296.86	7112.75	7592.39	6704.81	0.0223753	0.0426265	0.0179806	0.0261512	0	0.0860462	-0.179359	0.161553
PH_mr_0004578	hsa-miR-4730	89.5342	85.2959	86.8272	83.0521	87.415	84.9396	0.0184781	0.0398498	0.0223036	0.0812359	0.034284	0.031427	-0.0414429	0.475044
PH_mr_0004579	hsa-miR-4731-5p	115.494	107.547	94.8493	104.287	111.52	99.5681	0.0475841	0.0551047	0.033986	0.0326802	0.0503877	0.0670243	-0.163551	0.192283
PH_mr_0004939	hsa-miR-4732-3p	104.898	102.249	106.175	98.6244	103.574	102.399	0.0435191	0.0405497	0.035348	0.0440643	0.0180846	0.0521369	-0.0164473	0.796815
PH_mr_0004837	hsa-miR-4732-5p	4651.54	4380.29	4098.81	3857.2	4515.91	3978.01	0.0197419	0.0401567	0.0195487	0.0193053	0.0424729	0.0429465	-0.182972	0.0976032
PH_mr_0004580	hsa-miR-4734	145.692	142.513	152.891	150.532	144.102	151.712	0.0422246	0.0407129	0.0368652	0.0445864	0.0155979	0.010997	0.0742383	0.0614881
PH_mr_0004942	hsa-miR-4738-3p	132.977	130.328	122.219	118.444	131.652	120.331	0.0342192	0.0370168	0.0154579	0.0192986	0.0142275	0.0221837	-0.129722	0.03907
PH_mr_0004581	hsa-miR-4739	6978.37	7442.46	5527.21	6818.77	7210.41	6172.99	0.00734942	0.0316862	0.0373637	0.0225003	0.0455125	0.147946	-0.224113	0.269709
PH_mr_0004582	hsa-miR-4741	223.571	217.743	193.474	193.474	220.657	193.474	0.0097561	0.0150682	0.0187793	0.00883699	0.0186751	0	-0.189666	0.011296
PH_mr_0004583	hsa-miR-4743-5p	289.264	285.026	237.359	272.279	287.145	254.819	0.0216756	0.0310776	0.0253183	0.0164565	0.010437	0.0968998	-0.172307	0.207457
PH_mr_0004584	hsa-miR-4745-5p	103.309	94.3023	92.018	96.2649	98.8054	94.1414	0.0217596	0.0277567	0.0462886	0.0505073	0.0644548	0.0318996	-0.0697606	0.447762
PH_mr_0004627	hsa-miR-4747-3p	151.519	141.983	131.656	142.038	146.751	136.847	0.0109631	0.0524013	0.049003	0.039909	0.0459492	0.0536426	-0.100807	0.295166
PH_mr_0004845	hsa-miR-4747-5p	945.671	995.472	758.794	969.728	970.571	864.261	0.0231487	0.014096	0.002457	0.0341419	0.0362817	0.172578	-0.167368	0.430021
PH_mr_0004846	hsa-miR-4748	504.358	498.53	360.994	374.206	501.444	367.6	0.0127012	0.0308447	0.0331548	0.0170176	0.00821783	0.0254159	-0.447953	0.00289761
PH_mr_0004628	hsa-miR-4749-3p	247.411	237.345	277.47	295.401	242.378	286.435	0.0209726	0.036294	0.0315395	0.0202046	0.0293662	0.044267	0.240951	0.0503833
PH_mr_0004586	hsa-miR-4749-5p	2690.79	2757.55	1779.01	2526.95	2724.17	2152.98	0.0288885	0.0281413	0.0290509	0.0221913	0.017327	0.245647	-0.339479	0.267584
PH_mr_0008658	hsa-miR-4750-3p	153.109	148.87	146.285	195.833	150.99	171.059	0.0436713	0.0383984	0.046572	0.0506408	0.0198486	0.204817	0.180045	0.50431
PH_mr_0004587	hsa-miR-4750-5p	572.171	562.635	469.999	565.321	567.403	517.66	0.0313615	0.0171595	0.0358517	0.0106388	0.0118841	0.130206	-0.132369	0.408111
PH_mr_0004849	hsa-miR-4753-5p	351.779	376.679	330.321	307.198	364.229	318.76	0.0504137	0.0138942	0.00639133	0.0337412	0.0483404	0.0512927	-0.192378	0.115855
PH_mr_0004588	hsa-miR-4754	161.585	155.228	141.094	146.285	158.407	143.69	0.0268238	0.0102748	0.0137555	0.0297968	0.0283789	0.0255441	-0.140677	0.0697185
PH_mr_0004629	hsa-miR-4758-3p	402.639	354.958	420.451	440.742	378.798	430.597	0.0308503	0.0281251	0.033435	0.0573246	0.0890064	0.0333212	0.184908	0.183611
PH_mr_0004591	hsa-miR-4758-5p	632.037	577.999	532.76	511.997	605.018	522.379	0.0274527	0.0563213	0.0279524	0.0094491	0.0631566	0.0281054	-0.211881	0.103909
PH_mr_0004630	hsa-miR-4763-3p	514.424	472.571	406.295	387.891	493.497	397.093	0.0109572	0.0158877	0.0462887	0.0175879	0.0599693	0.0327714	-0.313566	0.0518924
PH_mr_0004592	hsa-miR-4763-5p	833.886	875.21	1123.56	1215.11	854.548	1169.34	0.0115675	0.0183555	0.0467316	0.0369602	0.0341936	0.0553586	0.452456	0.0245198
PH_mr_0005266	hsa-miR-4764-5p	277.609	281.317	268.504	226.978	279.463	247.741	0.00814211	0.022039	0.0568223	0.0552134	0.00938341	0.118525	-0.173827	0.267478
PH_mr_0005136	hsa-miR-4768-3p	94.832	93.2427	86.8272	81.6364	94.0374	84.2318	0.045977	0.0752688	0.0615838	0.0525169	0.0119511	0.0435752	-0.158869	0.0688111
PH_mr_0004951	hsa-miR-4769-3p	332.177	298.271	368.544	384.116	315.224	376.33	0.0118995	0.0246113	0.017532	0.0196677	0.0760585	0.0292596	0.255621	0.0819183
PH_mr_0004856	hsa-miR-4769-5p	1006.6	1049.51	982.469	950.852	1028.05	966.66	0.0122623	0.0400024	0.0396046	0.018252	0.0295159	0.0231272	-0.0888343	0.147784
PH_mr_0004858	hsa-miR-4773	90.0639	96.9512	79.277	93.9055	93.5076	86.5913	0.0531573	0.0801305	0.0589831	0.0466474	0.0520815	0.119457	-0.110862	0.482398
PH_mr_0004594	hsa-miR-4776-5p	1828.3	1761.54	1455.3	1515.7	1794.92	1485.5	0.0109415	0.0174224	0.0252591	0.0122677	0.0262974	0.0287515	-0.272972	0.0205131
PH_mr_0005273	hsa-miR-4778-5p	1150.17	1187.78	969.728	1052.31	1168.98	1011.02	0.0360983	0.0388056	0.0107308	0.0101967	0.022753	0.0577567	-0.209438	0.0735219
PH_mr_0005274	hsa-miR-4779	289.794	296.151	254.819	220.843	292.973	237.831	0.0345448	0.0415135	0.0433129	0.0472377	0.0153441	0.101015	-0.30083	0.0857834
PH_mr_0004859	hsa-miR-4780	123.97	117.083	112.781	126.938	120.527	119.859	0.0133603	0.0223368	0.0733212	0.042502	0.0404061	0.0835165	-0.0080118	0.940148
PH_mr_0004861	hsa-miR-4784	207.677	202.379	172.711	180.261	205.028	176.486	0.0602	0.0231443	0.0138521	0.0278387	0.0182715	0.0302506	-0.216269	0.0251271
PH_mr_0004633	hsa-miR-4787-3p	119.732	126.09	100.04	106.646	122.911	103.343	0.0830672	0.0192986	0.0550459	0.120224	0.0365745	0.0452032	-0.250168	0.050745
PH_mr_0004598	hsa-miR-4787-5p	6732.55	7036.11	6409.64	6725.33	6884.33	6567.49	0.0389633	0.012609	0.0366649	0.0325907	0.0311803	0.0339899	-0.0679748	0.284867
PH_mr_0004864	hsa-miR-4788	499.59	534.556	483.212	452.54	517.073	467.876	0.0432374	0.0311355	0.0399092	0.0135173	0.0478166	0.046356	-0.144242	0.168663
PH_mr_0005100	hsa-miR-4791	100.13	98.5406	104.287	101.456	99.3352	102.871	0.0186242	0.058608	0.0397875	0.0145942	0.0113137	0.0194617	0.0504638	0.161279
PH_mr_0004865	hsa-miR-4792	212.975	206.088	304.367	318.996	209.531	311.681	0.0162078	0.0361921	0.0407403	0.0267717	0.0232424	0.0331874	0.572907	0.00620519
PH_mr_0004962	hsa-miR-4800-3p	99.0703	101.189	90.6023	86.8272	100.13	88.7147	0.0898561	0.0272758	0.0357141	0.0376533	0.0149652	0.0300897	-0.174627	0.0341278
PH_mr_0004869	hsa-miR-4800-5p	508.067	662.765	580.421	488.875	585.416	534.648	0.0429379	0.0402584	0.0349243	0.012741	0.186855	0.121076	-0.130872	0.629081
PH_mr_0000233	hsa-miR-483-3p	224.1	209.266	219.427	238.775	216.683	229.101	0.0729799	0.0201401	0.0437627	0.0416543	0.0484083	0.0597145	0.0803967	0.415518
PH_mr_0001776	hsa-miR-483-5p	2308.29	2308.29	1956.92	1986.17	2308.29	1971.54	0.0212704	0.0220222	0.0386757	0.0227302	0	0.0104932	-0.227496	0.00188181
PH_mr_0001629	hsa-miR-484	105.428	103.309	100.04	94.8493	104.368	97.4447	0.00597259	0.0227901	0.0838509	0.0357141	0.0143575	0.0376667	-0.0990276	0.132199
PH_mr_0001979	hsa-miR-485-5p	125.56	123.441	116.084	119.859	124.5	117.972	0.0448432	0.0253181	0.0119963	0.0411435	0.0120359	0.0226274	-0.0777064	0.0945954
PH_mr_0000953	hsa-miR-486-3p	85.8256	94.832	81.6364	87.771	90.3288	84.7037	0.0258058	0.0596488	0.0359838	0.0498106	0.0705033	0.0512111	-0.0927617	0.410377
PH_mr_0001790	hsa-miR-486-5p	203.439	193.902	179.789	189.699	198.67	184.744	0.0163663	0.0187249	0.0134302	0.013568	0.0339411	0.0379291	-0.104852	0.180104
PH_mr_0001513	hsa-miR-491-5p	136.685	131.387	93.4336	101.928	134.036	97.6806	0.0121554	0.0486215	0.0150743	0.0482596	0.0279489	0.0614875	-0.45648	0.0184326
PH_mr_0002071	hsa-miR-494	4283.34	4283.34	4644.78	4763.23	4283.34	4704	0.0202816	0.0113115	0.0533843	0.0459737	0	0.0178045	0.135155	0.0192486
PH_mr_0000062	hsa-miR-498	101.189	105.958	90.6023	90.6023	103.574	90.6023	0.0350678	0.0490196	0.0156402	0.0223036	0.0325522	0	-0.193036	0.0321598
PH_mr_0008123	hsa-miR-4999-5p	209.796	209.796	202.439	201.968	209.796	202.204	0.039437	0.0303155	0.0513158	0.0379138	0	0.00165019	-0.053179	0.00096432
PH_mr_0008001	hsa-miR-5001-5p	123.97	121.851	104.287	110.893	122.911	107.59	0.0221403	0.0507953	0.0176991	0.0234137	0.0121915	0.0434188	-0.192065	0.0476355
PH_mr_0008015	hsa-miR-5006-5p	486.875	492.703	449.708	465.752	489.789	457.73	0.0226382	0.0428422	0.0244809	0.001207	0.00841339	0.0247852	-0.0976623	0.0641339
PH_mr_0008122	hsa-miR-5007-5p	85.2959	84.2363	78.3332	78.8051	84.7661	78.5692	0.0253165	0.0216506	0.0707734	0.0251814	0.00883883	0.00424689	-0.109523	0.00864521
PH_mr_0008006	hsa-miR-5008-5p	111.255	111.785	92.4898	100.04	111.52	96.2649	0.0196078	0.0554524	0.0747508	0.07	0.00335918	0.0554594	-0.212225	0.0563834
PH_mr_0001199	hsa-miR-500a-3p	88.4746	87.415	81.1646	79.7489	87.9448	80.4567	0.0070696	0.0203771	0.0761341	0.0248805	0.00851936	0.0124418	-0.128385	0.0136563
PH_mr_0008064	hsa-miR-5010-3p	94.832	99.0703	87.771	95.793	96.9512	91.782	0.0666356	0.0336016	0.0184261	0.0618317	0.0309118	0.0618037	-0.0790472	0.372586
PH_mr_0008044	hsa-miR-5010-5p	7389.48	7389.48	6818.77	6409.64	7389.48	6614.2	0.0171973	0.00645581	0.0162281	0.0152022	0	0.0437386	-0.159906	0.0631024
PH_mr_0000453	hsa-miR-505-5p	109.666	123.97	107.59	112.781	116.818	110.186	0.144634	0.0311173	0.0176912	0.0216328	0.0865845	0.0333112	-0.0843299	0.475267
PH_mr_0008029	hsa-miR-5088	242.113	241.583	216.124	219.427	241.848	217.776	0.0274817	0.0129634	0.0205252	0.029179	0.00154897	0.0107253	-0.151258	0.00479372
PH_mr_0008702	hsa-miR-5089-3p	102.249	102.249	93.4336	90.6023	102.249	92.018	0.0569749	0.086436	0.0444992	0.0223036	0	0.0217571	-0.1521	0.0186129
PH_mr_0008012	hsa-miR-5090	165.824	161.585	145.341	159.498	163.704	152.419	0.0290593	0.0193548	0.0297846	0.0330719	0.018307	0.0656756	-0.103046	0.266245
PH_mr_0008028	hsa-miR-5093	123.441	122.381	112.781	112.781	122.911	112.781	0.0499176	0.0258173	0.026421	0.0216328	0.00609575	0	-0.124088	0.0027241
PH_mr_0004873	hsa-miR-5095	102.249	99.0703	109.006	110.422	100.66	109.714	0.0161928	0.052248	0.0196266	0.00507933	0.0223297	0.00912396	0.124258	0.035
PH_mr_0004876	hsa-miR-5096	116.024	111.255	130.713	133.072	113.64	131.892	0.0403602	0.0284632	0.0871258	0.0441694	0.0296688	0.0126495	0.214897	0.0205833
PH_mr_0008021	hsa-miR-5100	16128.9	16128.9	18138.4	18138.4	16128.9	18138.4	0.0276494	0.0270125	0.0415105	0.0314517	0	0	0.169402	0
PH_mr_0000977	hsa-miR-513a-5p	2757.55	2741.12	2012.13	2113.58	2749.33	2062.85	0.0288165	0.0159794	0.0248874	0.0240236	0.00422397	0.0347771	-0.414441	0.00555697
PH_mr_0000895	hsa-miR-513b	848.72	811.635	629.025	653.563	830.178	641.294	0.0212607	0.0133624	0.0364352	0.00166303	0.0315874	0.0270563	-0.372433	0.013575
PH_mr_0000892	hsa-miR-513c-5p	142.513	137.215	118.444	123.162	139.864	120.803	0.0369966	0.0155736	0.0201966	0.00911606	0.0267843	0.0276214	-0.211368	0.0329341
PH_mr_0004290	hsa-miR-514b-5p	492.703	503.299	377.038	358.162	498.001	367.6	0.0264336	0.0238178	0.0284176	0.0222428	0.0150448	0.0363084	-0.438011	0.00681836
PH_mr_0008057	hsa-miR-5187-5p	184.366	183.307	165.632	176.014	183.836	170.823	0.0335019	0.0370477	0.0408555	0.0197667	0.00407554	0.0429733	-0.10592	0.130114
PH_mr_0008002	hsa-miR-5189	130.858	131.917	113.725	120.803	131.387	117.264	0.0509427	0.0197124	0.0373091	0.021166	0.00570247	0.0426825	-0.164068	0.0586128
PH_mr_0001194	hsa-miR-518c-5p	281.317	259.596	197.721	217.068	270.457	207.394	0.0067395	0.0244902	0.0260041	0.0303571	0.0567902	0.0659645	-0.383022	0.0492914
PH_mr_0008120	hsa-miR-5191	107.547	102.249	92.018	100.512	104.898	96.2649	0.020202	0.0511455	0.0452433	0.0343386	0.0357125	0.0623918	-0.123905	0.226712
PH_mr_0008042	hsa-miR-5192	107.017	101.189	95.793	89.1866	104.103	92.4898	0.025335	0.047243	0.0627628	0.0215054	0.0395836	0.0505076	-0.170649	0.118764
PH_mr_0008055	hsa-miR-5193	133.507	152.579	151.004	142.982	143.043	146.993	0.0612644	0.052609	0.00927647	0.0703456	0.0942809	0.0385901	0.039299	0.739348
PH_mr_0008048	hsa-miR-5194	243.173	329.528	299.648	249.628	286.35	274.638	0.0179354	0.026773	0.0076184	0.0627329	0.213244	0.128786	-0.0602492	0.836266
PH_mr_0008041	hsa-miR-5195-3p	143.043	149.93	116.084	124.578	146.486	120.331	0.0229008	0.0262305	0.0164776	0.019868	0.0332455	0.0499134	-0.283756	0.0410299
PH_mr_0008049	hsa-miR-5195-5p	875.21	867.263	851.756	862.609	871.236	857.183	0.0179158	0.0181725	0.0196245	0.00970048	0.00644974	0.00895318	-0.0234614	0.171851
PH_mr_0008046	hsa-miR-5196-3p	100.66	104.898	103.343	90.6023	102.779	96.9728	0.0124608	0.00573527	0.0837579	0.064092	0.029159	0.0929045	-0.083892	0.478299
PH_mr_0008007	hsa-miR-5196-5p	1924.72	1924.72	1515.7	1536.46	1924.72	1526.08	0.0065082	0.0197313	0.0209517	0.00808253	0	0.0096205	-0.334815	0.000677523
PH_mr_0001934	hsa-miR-520d-5p	90.0639	87.9448	79.277	79.7489	89.0044	79.5129	0.0182573	0.0182573	0.0203771	0.0252834	0.0168359	0.00419648	-0.162686	0.0128292
PH_mr_0002159	hsa-miR-532-3p	248.471	259.066	256.706	195.361	253.768	226.034	0.0606153	0.0170937	0.0701427	0.0126041	0.0295243	0.191908	-0.166974	0.466935
PH_mr_0000860	hsa-miR-541-3p	116.024	117.083	127.409	112.309	116.553	119.859	0.0642202	0.0372836	0.0401037	0.0179971	0.00642824	0.0890843	0.0403512	0.704899
PH_mr_0003096	hsa-miR-542-5p	96.9512	95.8916	90.6023	94.8493	96.4214	92.7258	0.0466321	0.0483134	0.0530855	0.0238904	0.0077704	0.0323866	-0.0563829	0.233356
PH_mr_0002500	hsa-miR-550a-3-5p,hsa-miR-550a-5p	371.381	384.626	372.791	394.497	378.004	383.644	0.042042	0.0224207	0.0234383	0.0547038	0.024776	0.0400085	0.0213682	0.700689
PH_mr_0008060	hsa-miR-550b-2-5p	178.009	172.181	169.407	160.913	175.095	165.16	0.0345318	0.0331415	0.0171595	0.00351329	0.0235346	0.0363655	-0.0842691	0.19354
PH_mr_0002541	hsa-miR-551b-5p	95.8916	96.9512	83.524	79.277	96.4214	81.4005	0.037091	0.044928	0.0280663	0.0308157	0.0077704	0.0368925	-0.244316	0.0205762
PH_mr_0000363	hsa-miR-557	716.273	647.401	677.158	677.158	681.837	677.158	0.0209704	0.0171848	0.0149942	0.0133232	0.0714249	0	-0.00993507	0.904356
PH_mr_0008011	hsa-miR-5572	251.119	248.471	207.158	216.124	249.795	211.641	0.0359847	0.0556455	0.0313095	0.0320233	0.00749848	0.0299555	-0.239124	0.0146807
PH_mr_0008118	hsa-miR-5584-5p	154.698	155.758	143.454	131.185	155.228	137.319	0.0593334	0.0468806	0.0339199	0.027702	0.00482667	0.0631779	-0.176855	0.100675
PH_mr_0008085	hsa-miR-5585-3p	152.579	154.698	206.215	206.686	153.638	206.451	0.0653383	0.021769	0.0425866	0.0215144	0.0097532	0.00161624	0.426256	0.000422222
PH_mr_0008022	hsa-miR-5589-5p	95.8916	92.7129	91.0742	93.4336	94.3023	92.2539	0.0334373	0.0260459	0.0612988	0.0309278	0.0238351	0.0180846	-0.0316824	0.409462
PH_mr_0008093	hsa-miR-5591-5p	126.619	117.613	106.646	109.006	122.116	107.826	0.0299308	0.0278718	0.0201401	0.0711906	0.052151	0.0154728	-0.179546	0.0917513
PH_mr_0002276	hsa-miR-564	96.9512	85.2959	83.524	83.9959	91.1235	83.7599	0.162346	0.00701235	0.039166	0.0353867	0.0904439	0.0039837	-0.121563	0.334033
PH_mr_0008112	hsa-miR-5684	187.545	192.313	175.07	178.845	189.929	176.958	0.0177276	0.0249053	0.0335432	0.0146174	0.0177516	0.0150849	-0.102056	0.0508034
PH_mr_0008026	hsa-miR-5698	838.125	880.508	695.089	629.025	859.316	662.057	0.019153	0.022158	0.0035371	0.0233329	0.0348758	0.0705595	-0.376233	0.0373775
PH_mr_0008109	hsa-miR-5703	134.566	136.685	114.197	130.713	135.626	122.455	0.0339402	0	0.0359781	0.00866025	0.0110485	0.0953709	-0.147383	0.25447
PH_mr_0008676	hsa-miR-5739	10184.1	10701.7	9266.92	9266.92	10442.9	9266.92	0.0294435	0.017024	0.0249173	0.0230821	0.0350477	0	-0.172363	0.0451741
PH_mr_0003306	hsa-miR-574-3p	237.345	238.405	226.978	254.819	237.875	240.898	0.00956355	0.0226133	0.0106684	0.0370258	0.0031497	0.0817224	0.0182218	0.848307
PH_mr_0000379	hsa-miR-574-5p	662.765	703.558	821.555	1200.01	683.162	1010.78	0.0604563	0.0188133	0.0653252	0.0171469	0.0422235	0.264752	0.565173	0.22732
PH_mr_0002326	hsa-miR-575	100.66	103.838	93.4336	90.6023	102.249	92.018	0.0383115	0.0536452	0.019802	0.0163081	0.0219826	0.0217571	-0.1521	0.040657
PH_mr_0002129	hsa-miR-576-3p	111.255	98.0108	104.287	107.118	104.633	105.703	0.0587906	0.05582	0.0543043	0.0370623	0.0895072	0.0189404	0.0146723	0.88901
PH_mr_0008613	hsa-miR-5787	11914.4	12596.8	11637.7	8651.1	12255.6	10144.4	0.0383399	0.0351592	0.0156927	0.0195587	0.0393703	0.208177	-0.272757	0.302051
PH_mr_0002564	hsa-miR-583	110.196	112.315	96.2649	112.781	111.255	104.523	0.0391108	0.032318	0.0386126	0.0280339	0.0134687	0.111732	-0.0900564	0.503621
PH_mr_0000664	hsa-miR-595	108.607	115.494	121.747	120.803	112.05	121.275	0.0209564	0.0800459	0.0264715	0.00936244	0.0434628	0.00550278	0.114137	0.117474
PH_mr_0001780	hsa-miR-601	152.579	148.341	105.231	110.422	150.46	107.826	0.0392096	0.0363367	0.0327315	0.0183676	0.0199185	0.0340402	-0.480671	0.00611999
PH_mr_0008618	hsa-miR-6072	131.387	132.977	138.735	148.172	132.182	143.454	0.0605975	0.0355238	0.028677	0.0165204	0.00850229	0.0465202	0.118058	0.142659
PH_mr_0008677	hsa-miR-6073	111.785	105.958	100.512	104.287	108.871	102.399	0.0647496	0.0150248	0.0230178	0.0366295	0.03785	0.0260685	-0.0884171	0.203313
PH_mr_0008678	hsa-miR-6074	103.309	104.368	89.1866	83.524	103.838	86.3553	0.0265839	0.049963	0.0401336	0.0520298	0.00721538	0.0463677	-0.265984	0.0260872
PH_mr_0008619	hsa-miR-6075	193.373	185.956	176.486	181.205	189.664	178.845	0.0202559	0.0297275	0.0307692	0.0486486	0.0276522	0.0186572	-0.0847355	0.132928
PH_mr_0008679	hsa-miR-6076	618.263	632.037	471.887	396.857	625.15	434.372	0.0284776	0.00746348	0.0311889	0.0186551	0.0155803	0.12214	-0.525271	0.0377242
PH_mr_0008620	hsa-miR-6077	92.7129	91.1235	79.7489	72.6706	91.9182	76.2097	0.0417362	0.00653604	0.0272764	0.0224942	0.0122266	0.0656756	-0.270375	0.0494025
PH_mr_0002418	hsa-miR-608	135.626	132.447	131.185	117.5	134.036	124.342	0.056	0.0664911	0.0250386	0.0210302	0.0167693	0.077822	-0.108308	0.301593
PH_mr_0008681	hsa-miR-6083	308.337	282.377	244.909	261.897	295.357	253.403	0.00548811	0.0200762	0.0226021	0.0184593	0.0621493	0.0474038	-0.221023	0.113836
PH_mr_0008626	hsa-miR-6085	4515.91	4515.91	3421.65	3218.74	4515.91	3320.2	0.0278764	0.0246918	0.0177681	0.0254082	0	0.0432143	-0.443749	0.00712258
PH_mr_0008627	hsa-miR-6086	440.254	448.201	391.666	420.451	444.227	406.059	0.0388852	0.0366454	0.0283312	0.0211839	0.0126495	0.0501261	-0.129609	0.124977
PH_mr_0008628	hsa-miR-6087	27168.6	27168.6	20408.6	20408.6	27168.6	20408.6	0.0135475	0.0132052	0.0345977	0.0368241	0	0	-0.41276	0
PH_mr_0008629	hsa-miR-6088	7036.11	6871.35	4292.28	4532.47	6953.73	4412.38	0.0160806	0.0218543	0.0551859	0.0316373	0.0167544	0.0384918	-0.656231	0.00326792
PH_mr_0008630	hsa-miR-6089	12870.1	11208.7	10779.8	12256.3	12039.4	11518.1	0.0128208	0.0127338	0.0268964	0.0157456	0.0975792	0.0906462	-0.0638704	0.685142
PH_mr_0008631	hsa-miR-6090	15539.2	14902.4	11404.6	14054.2	15220.8	12729.4	0.0264552	0.0201414	0.0144229	0.0116005	0.0295838	0.147186	-0.257882	0.208983
PH_mr_0000766	hsa-miR-612	299.33	289.264	317.58	336.455	294.297	327.018	0.0378778	0.0182836	0.0143537	0.0101304	0.0241855	0.0408142	0.152095	0.0922995
PH_mr_0008682	hsa-miR-6124	1439.43	1474.4	1153.76	1337.8	1456.92	1245.78	0.03408	0.0391577	0.0214659	0.0159241	0.0169706	0.104459	-0.225867	0.152907
PH_mr_0008632	hsa-miR-6125	1994.12	2493.71	2510.44	2282.99	2243.92	2396.71	0.0282988	0.0107652	0.0203472	0.0139133	0.157432	0.0671048	0.0950384	0.633706
PH_mr_0008683	hsa-miR-6126	4916.96	4651.54	4763.23	4225.28	4784.25	4494.25	0.0150765	0.011312	0.00960006	0.0188225	0.0392293	0.084639	-0.090212	0.435612
PH_mr_0008684	hsa-miR-6127	5984.48	5984.48	4225.28	4644.78	5984.48	4435.03	0.010095	0.00811351	0.0255531	0.0182342	0	0.0668849	-0.432283	0.0178369
PH_mr_0008715	hsa-miR-6128	129.798	123.97	109.006	83.9959	126.884	96.5009	0.0330364	0.0747312	0.0533761	0.0300654	0.0324767	0.18326	-0.394899	0.141617
PH_mr_0008686	hsa-miR-6129	342.243	322.641	247.741	268.504	332.442	258.122	0.0270054	0.0521961	0.0140567	0.0223631	0.0416939	0.0568788	-0.365048	0.0349792
PH_mr_0008716	hsa-miR-6130	2353.85	2353.85	2145.2	1589.79	2353.85	1867.49	0.0432998	0.048452	0.0110105	0.0134065	0	0.210301	-0.333919	0.221988
PH_mr_0008687	hsa-miR-6131	1179.31	1198.91	1294.39	1153.76	1189.11	1224.07	0.0224851	0.0352889	0.0141279	0.0137993	0.0116565	0.0812328	0.0418106	0.6711
PH_mr_0008633	hsa-miR-6132	2460.34	2253.19	1687.47	1956.92	2356.76	1822.19	0.0069415	0.00569031	0.0385244	0.00768552	0.062151	0.10456	-0.371131	0.0879304
PH_mr_0008634	hsa-miR-6133	1017.72	1087.65	903.663	833.352	1052.69	868.508	0.0136492	0.0208721	0.0384102	0.0177078	0.0469744	0.0572447	-0.277468	0.065441
PH_mr_0008688	hsa-miR-6134	600.78	618.263	653.563	637.047	609.521	645.305	0.0267835	0.00597936	0.0499429	0.0103343	0.0202821	0.0180978	0.0823061	0.0968088
PH_mr_0002046	hsa-miR-615-5p	169.002	163.704	140.15	141.094	166.353	140.622	0.0322581	0.0335236	0.0174063	0.02605	0.0225193	0.00474568	-0.242426	0.0107583
PH_mr_0001834	hsa-miR-616-3p	92.7129	93.7725	80.6927	81.6364	93.2427	81.1646	0.0307646	0.0188266	0.024112	0.0857194	0.0080353	0.00822217	-0.200141	0.00343267
PH_mr_0008689	hsa-miR-6165	2741.12	2690.79	2282.99	2510.44	2715.96	2396.71	0.0126742	0.00570931	0.0148961	0.0142178	0.0131035	0.0671048	-0.180403	0.111323
PH_mr_0003015	hsa-miR-627	181.717	171.122	159.498	156.195	176.419	157.846	0.0542317	0.012515	0.0438105	0.00628931	0.0424689	0.0147975	-0.16049	0.0788563
PH_mr_0002598	hsa-miR-634	369.792	420.652	498.313	342.59	395.222	420.451	0.06972	0.0299643	0.0438885	0.0706316	0.090995	0.261891	0.089276	0.787187
PH_mr_0000692	hsa-miR-637	329.528	340.654	272.279	250.572	335.091	261.425	0.00996678	0.0113126	0.041698	0.0634712	0.0234771	0.0587128	-0.358153	0.0263317
PH_mr_0001478	hsa-miR-638	312.575	311.515	376.094	397.329	312.045	386.711	0.0333829	0.0291416	0.0388451	0.0397022	0.00240104	0.0388283	0.309503	0.0196746
PH_mr_0008066	hsa-miR-642a-3p	503.299	506.477	491.706	514.357	504.888	503.031	0.0460688	0.026694	0.0133843	0.0370097	0.00445188	0.0318397	-0.00531444	0.885965
PH_mr_0004699	hsa-miR-642b-3p	194.962	193.373	201.968	197.721	194.167	199.844	0.0428597	0.0793182	0.025577	0.0148515	0.00578805	0.0150271	0.041575	0.129294
PH_mr_0008659	hsa-miR-6501-3p	282.907	274.43	321.827	337.399	278.668	329.613	0.0260467	0.0286091	0.0290288	0.0269842	0.021509	0.0334066	0.242224	0.0289706
PH_mr_0008694	hsa-miR-6507-5p	106.487	105.428	90.6023	93.4336	105.958	92.018	0.00587136	0.0600481	0.0364197	0.0458831	0.00707107	0.0217571	-0.2035	0.0115548
PH_mr_0008717	hsa-miR-6508-5p	108.077	108.607	105.231	87.2991	108.342	96.2649	0.0296584	0.1214	0.0134386	0.0686381	0.00345773	0.131716	-0.170505	0.310477
PH_mr_0008712	hsa-miR-6509-3p	141.983	175.36	174.126	140.15	158.671	157.138	0.0910237	0.0646734	0.0545889	0.0256384	0.14874	0.152888	-0.0140076	0.954523
PH_mr_0008696	hsa-miR-6510-5p	10167.7	15539.2	12777.3	10486.3	12853.4	11631.8	0.0355823	0.0247786	0.054214	0.0103074	0.295503	0.139273	-0.144084	0.7163
PH_mr_0008662	hsa-miR-6511a-3p	384.626	371.381	397.329	504.447	378.004	450.888	0.0709703	0.0630116	0.07342	0.0835691	0.024776	0.167989	0.254369	0.309363
PH_mr_0008640	hsa-miR-6511a-5p,hsa-miR-6511b-5p	637.335	716.273	848.925	788.523	676.804	818.724	0.0175539	0.00720479	0.0319756	0.0167272	0.0824727	0.052167	0.274639	0.103872
PH_mr_0008667	hsa-miR-6511b-3p	155.228	130.858	124.578	109.95	143.043	117.264	0.017517	0.0489783	0.0111228	0.040198	0.12047	0.0882105	-0.286687	0.211365
PH_mr_0008645	hsa-miR-6511b-5p	651.639	620.382	833.352	848.925	636.01	841.138	0.0350832	0.00959585	0.0393367	0.0244148	0.0347516	0.0130909	0.403293	0.0071679
PH_mr_0008664	hsa-miR-6514-3p	91.1235	91.1235	83.9959	106.175	91.1235	95.0852	0.0484974	0.114932	0.0389225	0.0369645	0	0.164933	0.0613975	0.755078
PH_mr_0008641	hsa-miR-6514-5p	92.7129	107.017	92.9617	82.5802	99.865	87.771	0.0707734	0.0401469	0.0534495	0.0526372	0.101283	0.0836363	-0.186236	0.304595
PH_mr_0008699	hsa-miR-6515-5p	191.253	218.273	184.98	167.52	204.763	176.25	0.0389706	0.0382493	0.0159399	0.017149	0.0933052	0.0700481	-0.216334	0.218286
PH_mr_0008023	hsa-miR-652-5p	372.441	356.017	337.399	371.375	364.229	354.387	0.0277308	0.0346283	0.0158221	0.0358763	0.0318841	0.0677919	-0.0395206	0.653951
PH_mr_0000466	hsa-miR-654-5p	122.381	121.321	101.928	100.512	121.851	101.22	0.0184763	0.0257448	0.0366295	0.0436436	0.00614875	0.00988961	-0.26763	0.00183141
PH_mr_0001611	hsa-miR-658	686.075	675.48	529.457	518.132	680.777	523.794	0.0288297	0.0192177	0.0360653	0.0191918	0.0110056	0.0152888	-0.378182	0.00243121
PH_mr_0003256	hsa-miR-659-3p	94.832	95.8916	83.9959	82.1083	95.3618	83.0521	0.0409722	0.0287582	0.03585	0.0545286	0.00785674	0.0160706	-0.199395	0.00764191
PH_mr_0001255	hsa-miR-661	103.838	99.0703	90.6023	97.2087	101.454	93.9055	0.050097	0.0820506	0.0255927	0.0173205	0.0332322	0.0497462	-0.11155	0.205052
PH_mr_0001619	hsa-miR-663a	323.7	323.7	278.885	262.841	323.7	270.863	0.0296501	0.0316684	0.0232558	0.0152317	0	0.0418844	-0.257095	0.0222835
PH_mr_0003276	hsa-miR-664a-3p	128.209	129.798	134.488	116.556	129.003	125.522	0.0372555	0.029077	0.0492502	0.0583445	0.00871179	0.101015	-0.0394693	0.736192
PH_mr_0000938	hsa-miR-664a-5p	217.743	262.775	302.48	221.315	240.259	261.897	0.0632037	0.0480384	0.0147544	0.0684577	0.132534	0.219139	0.124411	0.686893
PH_mr_0008051	hsa-miR-664b-3p	102.249	105.428	103.343	99.5681	103.838	101.456	0.0163081	0.0247536	0.0267857	0.0259387	0.0216461	0.0263109	-0.0334907	0.436111
PH_mr_0008040	hsa-miR-664b-5p	425.949	453.498	495.953	330.321	439.724	413.137	0.057605	0.0436949	0.0245169	0.061005	0.0443007	0.283489	-0.0899779	0.781481
PH_mr_0000829	hsa-miR-665	1093.48	1143.28	879.125	793.714	1118.38	836.42	0.0274377	0.0288162	0.0129424	0.040758	0.0314865	0.0722067	-0.419115	0.02939
PH_mr_0000050	hsa-miR-668	647.401	623.56	723.403	687.067	635.481	705.235	0.0165904	0.0139272	0.0460731	0.0217702	0.0265276	0.0364317	0.150256	0.0848674
PH_mr_0001390	hsa-miR-671-5p	123.97	126.09	130.713	131.185	125.03	130.949	0.0519894	0.0583693	0.0144896	0.0260784	0.0119849	0.00254813	0.0667272	0.0320308
PH_mr_0008666	hsa-miR-6716-3p	95.8916	95.3618	88.2429	83.524	95.6267	85.8834	0.0238359	0.0654654	0.0319343	0.0229885	0.00391749	0.038852	-0.155034	0.0545657
PH_mr_0008644	hsa-miR-6716-5p	485.286	464.094	393.082	411.957	474.69	402.52	0.00565955	0.017757	0.0323833	0.0654479	0.0315673	0.0331586	-0.237927	0.0365496
PH_mr_0008700	hsa-miR-6717-5p	301.979	300.39	325.602	304.367	301.184	314.985	0.0250559	0.0223042	0.0328563	0.0283935	0.00373143	0.0476701	0.0646337	0.324341
PH_mr_0008646	hsa-miR-6718-5p	120.792	119.732	108.062	100.04	120.262	104.051	0.0346275	0.0687498	0.080163	0.0536452	0.00623002	0.0545162	-0.208887	0.0570147
PH_mr_0008648	hsa-miR-6721-5p	422.241	473.101	479.909	449.708	447.671	464.809	0.0511421	0.0665053	0.0480453	0.0319788	0.080334	0.045944	0.0541986	0.62085
PH_mr_0008668	hsa-miR-6722-3p	8811.96	8439.52	7511.97	6915.97	8625.74	7213.97	0.0305006	0.036075	0.0161351	0.0433395	0.0305313	0.0584187	-0.257855	0.0567329
PH_mr_0008649	hsa-miR-6722-5p	120.792	117.083	114.669	125.05	118.937	119.859	0.0273587	0.0400229	0.0185246	0.0277254	0.0220479	0.0612455	0.0111393	0.882554
PH_mr_0008650	hsa-miR-6723-5p	98.5406	99.0703	92.018	97.2087	98.8054	94.6133	0.0129258	0.0630808	0.04	0.0910412	0.00379146	0.0387939	-0.0625471	0.249324
PH_mr_0008651	hsa-miR-6724-5p	112.315	117.613	107.59	106.646	114.964	107.118	0.0200804	0.0441751	0.0479792	0.00526459	0.0325856	0.00623002	-0.101977	0.10024
PH_mr_0003468	hsa-miR-675-3p	112.315	106.487	102.399	107.59	109.401	104.995	0.0490021	0.048552	0.0405022	0.0103406	0.0376667	0.0349581	-0.0593102	0.376027
PH_mr_0003304	hsa-miR-675-5p	255.358	251.119	206.686	218.484	253.239	212.585	0.00654654	0.0382141	0.030837	0.0113191	0.0118344	0.0392401	-0.252457	0.0229542
PH_mr_0004213	hsa-miR-711	360.256	362.375	362.409	340.23	361.315	351.32	0.00964365	0.0187911	0.0208123	0.0128591	0.00414725	0.0446394	-0.0404736	0.464262
PH_mr_0004028	hsa-miR-718	123.97	118.672	160.913	164.217	121.321	162.565	0.0181541	0.0435149	0.0182991	0.00344344	0.030878	0.0143679	0.422183	0.00567991
PH_mr_0001873	hsa-miR-744-5p	811.635	833.886	682.349	611.094	822.761	646.721	0.0276375	0.00389328	0.0178054	0.0203017	0.0191233	0.0779082	-0.347329	0.0421325
PH_mr_0002994	hsa-miR-760	336.945	332.177	242.078	232.64	334.561	237.359	0.0392016	0.0445785	0.00216506	0.0216219	0.0100775	0.0281156	-0.495198	0.00294531
PH_mr_0002608	hsa-miR-762	3498.19	3498.19	2494.39	2325.93	3498.19	2410.16	0.0201085	0.0277527	0.0279283	0.0220686	0	0.0494248	-0.537478	0.00594005
PH_mr_0001305	hsa-miR-765	6057.07	5893.36	3532.07	3773.21	5975.21	3652.64	0.0100475	0.0241009	0.016242	0.0357582	0.0193728	0.0466806	-0.71005	0.00391366
PH_mr_0003162	hsa-miR-766-3p	1187.78	1165	1180.19	1830.45	1176.39	1505.32	0.0196692	0.0335504	0.0402717	0.0126188	0.0136931	0.305452	0.355698	0.418419
PH_mr_0008054	hsa-miR-766-5p	111.255	110.196	101.928	102.399	110.726	102.164	0.0693135	0.0424313	0.0726961	0.0426743	0.00676657	0.00326608	-0.11611	0.00455661
PH_mr_0001353	hsa-miR-769-3p	142.513	135.096	114.669	118.916	138.804	116.792	0.0116309	0.0732986	0.0326963	0.0506362	0.0377843	0.025713	-0.249112	0.0356843
PH_mr_0000765	hsa-miR-769-5p	133.507	125.56	117.5	129.769	129.533	123.634	0.0330364	0.00826446	0.027735	0.0491045	0.0433808	0.0701709	-0.0672414	0.504351
PH_mr_0001853	hsa-miR-877-3p	251.119	254.828	289.739	244.909	252.974	267.324	0.0156084	0.0527741	0.01875	0.0957724	0.010366	0.118579	0.0796015	0.588756
PH_mr_0001461	hsa-miR-877-5p	378.798	369.792	305.783	285.02	374.295	295.401	0.0218396	0.0402939	0.0192873	0.0261822	0.0170146	0.0497008	-0.341501	0.0199596
PH_mr_0002846	hsa-miR-885-3p	1035.74	1062.75	934.808	926.786	1049.24	930.797	0.0169238	0.023353	0.0196563	0.0145841	0.0182088	0.0060942	-0.172813	0.0138616
PH_mr_0000696	hsa-miR-885-5p	93.7725	98.5406	84.9396	83.524	96.1565	84.2318	0.0243945	0.026306	0.0607072	0.0176253	0.0350631	0.0118841	-0.191019	0.0408471
PH_mr_0000045	hsa-miR-9-5p	89.0044	88.4746	83.0521	81.6364	88.7395	82.3443	0.0322653	0.0179007	0.0889028	0.0596825	0.00422153	0.0121566	-0.107908	0.0136801
PH_mr_0002790	hsa-miR-920	153.638	159.466	152.419	152.419	156.552	152.419	0.0512908	0.0307537	0.0209946	0.0423061	0.0263221	0	-0.0385977	0.29186
PH_mr_0001975	hsa-miR-921	376.679	366.613	346.365	342.118	371.646	344.242	0.0326555	0.0258173	0.0201867	0.0620212	0.0191519	0.00872373	-0.110509	0.0375115
PH_mr_0002562	hsa-miR-92a-2-5p	159.996	159.996	127.409	131.185	159.996	129.297	0.0339318	0.046498	0.0402803	0.015344	0	0.0206455	-0.307346	0.0037592
PH_mr_0000436	hsa-miR-92a-3p	198.141	210.326	206.215	278.885	204.233	242.55	0.0114168	0.0251961	0.069415	0.0657801	0.042188	0.211857	0.248064	0.407555
PH_mr_0000812	hsa-miR-92b-3p	132.447	153.109	157.138	130.713	142.778	143.926	0.0392727	0.0338642	0.0321836	0.0187341	0.102327	0.129829	0.0115502	0.951671
PH_mr_0001165	hsa-miR-92b-5p	1124.74	1201.03	961.706	884.316	1162.88	923.011	0.0036912	0.00875447	0.0304024	0.0301179	0.0463888	0.0592871	-0.333288	0.0476702
PH_mr_0001695	hsa-miR-93-5p	134.566	133.507	192.058	187.339	134.036	189.699	0.0408099	0.0238056	0.0445996	0.0621762	0.00558978	0.0175897	0.501084	0.00188205
PH_mr_0002041	hsa-miR-933	6871.35	6732.55	6562.06	6562.06	6801.95	6562.06	0.0397249	0.0282689	0.00582507	0.0307561	0.0144296	0	-0.0517991	0.0744716
PH_mr_0001830	hsa-miR-936	1725.52	1684.2	1263.24	1294.39	1704.86	1278.81	0.0153096	0.0141433	0.0129548	0.0209329	0.0171393	0.0172211	-0.414845	0.00366762
PH_mr_0008605	hsa-miR-937-5p	445.552	432.837	308.142	399.216	439.194	353.679	0.0225743	0.0520178	0.0391892	0.0289972	0.0204711	0.182084	-0.312417	0.203983
PH_mr_0008654	hsa-miR-939-3p	165.294	198.141	211.405	178.373	181.717	194.889	0.0352767	0.0209424	0.0849191	0.0394876	0.127815	0.119849	0.100959	0.628702
PH_mr_0001439	hsa-miR-939-5p	562.635	572.171	483.212	469.999	567.403	476.606	0.0142499	0.0186307	0.0279329	0.0753603	0.0118841	0.019603	-0.251577	0.00795578
PH_mr_0008719	hsa-miR-98-3p	91.1235	90.5937	79.277	77.8613	90.8586	78.5692	0.0416429	0.0344828	0.0770588	0.0311977	0.00412307	0.0127407	-0.20966	0.00376064
PH_mr_0000142	hsa-miR-98-5p	99.6001	96.9512	107.118	117.028	98.2757	112.073	0.0333278	0.0186242	0.0178429	0.0419225	0.0190595	0.0625231	0.189535	0.114853
PH_mr_0001128	hsa-miR-99a-5p	238.405	239.464	236.887	283.132	238.934	260.01	0.00951981	0.0287824	0.0337954	0.0790468	0.00313573	0.125765	0.121951	0.458364
PH_mr_0001101	hsa-miR-99b-5p	89.5342	92.1831	84.9396	86.8272	90.8586	85.8834	0.0813953	0.0337079	0.0166639	0.0260459	0.0206154	0.0155408	-0.0812439	0.092299
